# Supplementary material for: Investigating Correlation Between Gut Microbiota and Rheumatoid Arthritis Subtypes by Mendelian Randomization
Source: Pathogens. 2025 Apr 15;14(4):385. doi: 10.3390/pathogens14040385 (PMC12030498; doi:10.3390/pathogens14040385)
Supplement: Supplementary file 1 [file pathogens-14-00385-s001.zip › Supplementary table.xls]

## Sheet: Table S1
NO.	Level	exposure	chr	SNP	effect_allele	other_allele	F	β.exposure	SE.exposure	P.exposure	R2	sample size
1	genus	Actinomyces	6	rs34583783	G	T	22.2311	0.126596	0.0268461	4.48529e-06	0.00296881	7468
2	genus	Actinomyces	15	rs2715439	C	T	20.5177	0.0746684	0.0164822	6.27e-06	0.00274062	7468
3	genus	Actinomyces	10	rs4146653	G	A	21.1537	0.0985224	0.0214182	4.49647e-06	0.00282533	7468
4	genus	Actinomyces	6	rs35011108	A	G	20.6293	0.232634	0.0512044	6.33832e-06	0.00583798	3515
5	genus	Actinomyces	6	rs4073240	G	A	20.0585	0.0749687	0.0167368	7.94274e-06	0.00267944	7468
6	genus	Actinomyces	10	rs7915461	T	C	21.8462	0.18776	0.0401636	5.91984e-06	0.00412048	5282
7	genus	Actinomyces	3	rs71315246	A	G	19.5603	-0.0969809	0.021925	9.82978e-06	0.00261307	7468
8	genus	Actinomyces	10	rs10787984	G	C	19.5077	0.094316	0.0213513	9.62305e-06	0.00260606	7468
9	genus	Adlercreutzia	4	rs7680684	C	T	24.3649	-0.083381	0.0168901	9.76904e-07	0.00294784	8243
10	genus	Adlercreutzia	1	rs2147798	C	G	23.0732	0.0922959	0.0192121	1.39877e-06	0.00279199	8243
11	genus	Adlercreutzia	5	rs80078995	A	T	23.6987	-0.11324	0.0232586	1.57358e-06	0.00286746	8243
12	genus	Adlercreutzia	18	rs2717140	C	T	22.5425	-0.119225	0.0251081	2.04594e-06	0.00272795	8243
13	genus	Adlercreutzia	6	rs9490822	C	T	22.2238	-0.0734512	0.0155789	2.54421e-06	0.00268949	8243
14	genus	Adlercreutzia	5	rs12522517	A	T	19.9668	-0.104884	0.0234695	4.41254e-06	0.0024335	8187
15	genus	Adlercreutzia	7	rs13231526	C	A	21.1182	0.143237	0.0311654	4.81355e-06	0.00261684	8051
16	genus	Adlercreutzia	1	rs6664405	T	C	20.4462	-0.0953084	0.0210752	5.23422e-06	0.00253378	8051
17	genus	Adlercreutzia	10	rs1046175	C	G	19.3966	0.112758	0.0255994	6.35889e-06	0.00240403	8051
18	genus	Adlercreutzia	17	rs9915817	T	C	19.8056	0.0749219	0.016833	8.21673e-06	0.00239754	8243
19	genus	Adlercreutzia	3	rs55719207	G	A	19.5721	-0.0699243	0.0158036	9.60505e-06	0.00236934	8243
20	genus	Adlercreutzia	11	rs11604400	C	T	19.0557	-0.102524	0.0234834	9.74463e-06	0.00234559	8107
21	genus	Akkermansia	4	rs11729256	T	C	24.966	0.0750473	0.0150184	6.58393e-07	0.00210099	11860
22	genus	Akkermansia	11	rs4936098	A	G	22.8067	0.0649225	0.0135934	1.10359e-06	0.00192011	11857
23	genus	Akkermansia	6	rs9349825	A	G	22.8518	-0.0703407	0.0147133	2.59886e-06	0.0019239	11857
24	genus	Akkermansia	4	rs74542928	T	C	22.6858	0.112623	0.0236434	1.4802e-06	0.00201908	11215
25	genus	Akkermansia	16	rs2602429	C	T	22.7656	0.0745352	0.0156201	2.71569e-06	0.00194416	11689
26	genus	Akkermansia	1	rs61779207	G	A	20.5468	-0.0760539	0.0167769	6.32116e-06	0.00176997	11590
27	genus	Akkermansia	1	rs11184341	G	C	21.2579	0.0655855	0.0142236	4.06353e-06	0.00178905	11863
28	genus	Akkermansia	10	rs4242783	G	A	21.5336	0.0685454	0.0147701	2.99799e-06	0.00183914	11689
29	genus	Akkermansia	18	rs117107102	A	G	22.4178	0.204406	0.0431629	3.01139e-06	0.00448856	4974
30	genus	Akkermansia	15	rs12908520	G	A	22.2471	0.061772	0.0130954	2.26482e-06	0.0018723	11862
31	genus	Akkermansia	12	rs111862613	T	C	21.4452	0.0911199	0.0196748	3.39236e-06	0.00184246	11620
32	genus	Akkermansia	20	rs941682	G	A	19.3775	-0.0632957	0.0143777	9.17126e-06	0.00163864	11808
33	genus	Alistipes	7	rs67281112	G	C	21.1898	0.0634575	0.0137846	3.91578e-06	0.00123851	17090
34	genus	Alistipes	1	rs67705352	T	G	23.0596	-0.0532404	0.0110864	1.65123e-06	0.00131109	17567
35	genus	Alistipes	7	rs11769002	G	A	23.3657	-0.0528793	0.0109389	1.44962e-06	0.00132817	17571
36	genus	Alistipes	11	rs7129639	C	A	22.9458	-0.0524955	0.0109584	1.78422e-06	0.00130433	17571
37	genus	Alistipes	9	rs1689282	A	C	20.8301	-0.0520061	0.0113942	5.27578e-06	0.00121751	17090
38	genus	Alistipes	5	rs11958296	A	G	20.2062	-0.0981222	0.0218272	9.29574e-06	0.00124482	16214
39	genus	Alistipes	21	rs8130320	A	G	20.904	-0.049002	0.010717	4.83612e-06	0.00118841	17571
40	genus	Alistipes	11	rs2875322	T	C	19.5351	-0.0580945	0.0131432	8.77703e-06	0.00111779	17459
41	genus	Alistipes	10	rs2290844	C	T	18.0398	0.0813969	0.0191632	9.10135e-06	0.00102574	17571
42	genus	Alistipes	8	rs2450745	A	C	19.0046	-0.080524	0.0184702	7.11836e-06	0.00108054	17571
43	genus	Alistipes	9	rs62576416	T	C	20.1534	0.0492647	0.0109733	7.50368e-06	0.00114624	17564
44	genus	Alistipes	13	rs1107244	G	A	19.6341	0.0758558	0.0171182	3.59059e-06	0.00111629	17571
45	genus	Alistipes	17	rs34417064	A	G	20.3414	-0.048202	0.0106868	7.00749e-06	0.00115653	17570
46	genus	Alistipes	2	rs12990744	C	T	20.1531	-0.0776618	0.0172986	8.20725e-06	0.0012059	16694
47	genus	Alistipes	20	rs4810359	A	G	19.9244	-0.0652428	0.0146155	7.49669e-06	0.00114522	17380
48	genus	Allisonella	9	rs602075	A	G	32.3541	0.168974	0.0296976	3.56575e-08	0.00997857	3212
49	genus	Allisonella	9	rs35778461	C	T	24.3449	0.146679	0.0297186	1.2063e-06	0.007527	3212
50	genus	Allisonella	2	rs6742198	G	A	22.1963	0.149152	0.0316484	3.34514e-06	0.00693158	3182
51	genus	Allisonella	5	rs1901739	T	G	21.6679	0.115769	0.0248626	3.58801e-06	0.00670486	3212
52	genus	Allisonella	7	rs76904847	G	A	19.6607	0.148523	0.0334857	6.08751e-06	0.00614462	3182
53	genus	Allisonella	12	rs35110698	T	C	20.7845	-0.146322	0.0320852	5.72322e-06	0.00643326	3212
54	genus	Allisonella	10	rs7898615	T	G	20.2019	0.167966	0.0373586	8.87277e-06	0.00625407	3212
55	genus	Allisonella	11	rs594561	C	T	19.8725	0.112231	0.0251681	9.41103e-06	0.00615272	3212
56	genus	Allisonella	18	rs685403	G	C	18.7513	-0.175203	0.0404474	4.88394e-06	0.00580761	3212
57	genus	Alloprevotella	8	rs12675596	G	T	25.0969	0.145669	0.0290678	9.63726e-07	0.00827981	3008
58	genus	Alloprevotella	4	rs58212166	A	G	20.2139	-0.161506	0.0359102	7.93614e-06	0.00668624	3005
59	genus	Alloprevotella	21	rs34619204	G	A	20.5144	-0.156037	0.0344392	8.8419e-06	0.00678943	3003
60	genus	Alloprevotella	3	rs17380632	A	T	20.0381	0.125564	0.0280409	9.27121e-06	0.00661972	3009
61	genus	Alloprevotella	3	rs4680035	A	G	21.2361	-0.119599	0.0259446	4.99052e-06	0.00701735	3007
62	genus	Alloprevotella	1	rs4364940	A	G	20.0535	0.126418	0.0282207	8.58353e-06	0.00662695	3008
63	genus	Alloprevotella	21	rs2154444	T	G	20.0049	0.138234	0.0308961	8.36755e-06	0.00660881	3009
64	genus	Anaerofilum	12	rs816292	T	C	26.2772	-0.113003	0.02204	2.64038e-07	0.00521241	5017
65	genus	Anaerofilum	2	rs79598899	C	T	26.1049	0.182586	0.0357284	3.74728e-07	0.00551538	4709
66	genus	Anaerofilum	1	rs4506496	G	A	23.4457	0.10309	0.0212861	1.4866e-06	0.00473034	4935
67	genus	Anaerofilum	3	rs712981	A	C	24.6505	0.10076	0.0202902	6.83115e-07	0.00485854	5051
68	genus	Anaerofilum	10	rs17105491	G	C	22.0466	-0.193107	0.0411187	1.56819e-06	0.0045214	4856
69	genus	Anaerofilum	11	rs10794359	T	C	22.5854	-0.0953524	0.02006	2.23496e-06	0.00450395	4994
70	genus	Anaerofilum	14	rs17096874	C	T	22.062	-0.126337	0.0268919	2.8603e-06	0.00435058	5051
71	genus	Anaerofilum	17	rs356049	G	A	20.9281	0.132603	0.0289802	6.55844e-06	0.00417482	4994
72	genus	Anaerofilum	2	rs1563175	A	C	20.8755	0.0923834	0.0202157	5.53848e-06	0.00411757	5051
73	genus	Anaerofilum	2	rs17012738	T	G	20.3472	0.0903417	0.0200239	7.24168e-06	0.00401378	5051
74	genus	Anaerofilum	9	rs9299345	T	C	20.341	-0.1364	0.0302372	8.04309e-06	0.00401255	5051
75	genus	Anaerofilum	12	rs4244069	G	A	20.1888	-0.146775	0.0326594	9.81202e-06	0.00399923	5030
76	genus	Anaerostipes	16	rs7193624	C	T	24.8001	0.0750642	0.0150723	5.35482e-07	0.00146324	16926
77	genus	Anaerostipes	10	rs2804244	A	G	22.8795	-0.053089	0.0110983	2.04051e-06	0.00135007	16926
78	genus	Anaerostipes	21	rs62215703	G	A	22.2571	0.0644965	0.0136702	1.9777e-06	0.00142946	15550
79	genus	Anaerostipes	2	rs2396460	T	C	21.8941	-0.0512653	0.0109555	2.91088e-06	0.00129307	16912
80	genus	Anaerostipes	9	rs3900776	G	A	21.6719	-0.110013	0.0236302	2.74765e-06	0.00147291	14694
81	genus	Anaerostipes	3	rs2014785	T	C	21.1224	0.0515687	0.0112199	4.68061e-06	0.00128294	16445
82	genus	Anaerostipes	2	rs62157625	T	C	22.7842	0.088573	0.0185548	1.44909e-06	0.00149544	15215
83	genus	Anaerostipes	2	rs6726833	C	A	21.4606	-0.0877497	0.0189408	3.32217e-06	0.0012666	16924
84	genus	Anaerostipes	9	rs6474958	A	G	19.9324	-0.0500065	0.0112001	6.74483e-06	0.00117693	16918
85	genus	Anaerostipes	4	rs6854026	T	C	21.7294	-0.0508482	0.0109075	3.19578e-06	0.00128267	16921
86	genus	Anaerostipes	19	rs78735375	A	C	20.2584	-0.137429	0.0305304	5.33384e-06	0.001952	10360
87	genus	Anaerostipes	8	rs7823228	G	C	20.6661	-0.0621085	0.0136614	5.84203e-06	0.00125525	16445
88	genus	Anaerostipes	1	rs13376554	A	T	18.5105	0.197389	0.0458642	7.72059e-06	0.00593758	3101
89	genus	Anaerostipes	17	rs60983350	G	A	21.4468	-0.0539901	0.0116575	4.42054e-06	0.00131065	16344
90	genus	Anaerostipes	11	rs10502061	A	G	18.942	0.0835752	0.0192017	7.93539e-06	0.00112469	16825
91	genus	Anaerotruncus	13	rs6563550	T	C	24.6256	0.0877135	0.0176745	2.34517e-07	0.00148449	16566
92	genus	Anaerotruncus	14	rs8005030	C	T	22.1297	0.0554447	0.0117854	2.28298e-06	0.00133568	16548
93	genus	Anaerotruncus	2	rs4669806	G	T	21.9589	0.0576389	0.0122994	2.4206e-06	0.00132395	16566
94	genus	Anaerotruncus	14	rs10150232	A	G	20.6197	0.0567088	0.0124877	6.67667e-06	0.0012779	16117
95	genus	Anaerotruncus	9	rs1272208	G	T	22.1988	-0.0611743	0.0129831	4.27982e-06	0.00137563	16117
96	genus	Anaerotruncus	8	rs12056802	C	G	19.0909	0.0774194	0.0177178	6.12679e-06	0.00119116	16010
97	genus	Anaerotruncus	11	rs11018566	A	G	18.2666	-0.156465	0.0366032	6.13709e-06	0.0029021	6278
98	genus	Anaerotruncus	4	rs7675045	A	T	20.2667	-0.0497815	0.0110573	6.91883e-06	0.00122204	16566
99	genus	Anaerotruncus	3	rs1431492	C	T	20.0725	-0.0654996	0.0146188	7.35565e-06	0.00121079	16560
100	genus	Anaerotruncus	6	rs9347879	T	C	20.9851	0.050618	0.011049	4.22333e-06	0.00126531	16566
101	genus	Anaerotruncus	2	rs17734739	T	C	19.6002	0.0660052	0.014908	7.42772e-06	0.00122927	15927
102	genus	Anaerotruncus	15	rs6494922	A	G	19.9351	0.0903106	0.0202257	6.62362e-06	0.00123937	16067
103	genus	Anaerotruncus	12	rs34449434	A	C	19.2054	-0.0497004	0.0113402	9.85065e-06	0.00119035	16117
104	genus	Anaerotruncus	14	rs7155595	C	A	20.5722	0.0539336	0.0118903	7.54982e-06	0.00124142	16553
105	genus	Anaerotruncus	4	rs115414803	A	C	20.6644	-0.144356	0.0317524	6.83473e-06	0.00222397	9273
106	genus	Anaerotruncus	11	rs2704155	T	A	20.465	-0.106235	0.0234815	5.4183e-06	0.00164544	12419
107	genus	Bacteroides	3	rs6795673	C	T	26.1803	0.0538565	0.0105251	3.37909e-07	0.00142865	18301
108	genus	Bacteroides	6	rs28757219	T	A	23.0859	0.0818398	0.0170319	1.2942e-06	0.00155418	14833
109	genus	Bacteroides	13	rs9507307	C	T	21.91	0.0604456	0.0129128	2.1271e-06	0.00120359	18184
110	genus	Bacteroides	20	rs66474973	G	T	24.4001	0.0812515	0.0164479	6.80966e-07	0.0014001	17405
111	genus	Bacteroides	1	rs11585893	A	G	25.1722	-0.0740746	0.0147633	1.79511e-06	0.00141067	17821
112	genus	Bacteroides	9	rs495004	C	G	21.8787	-0.0607475	0.0129865	3.42092e-06	0.00123421	17707
113	genus	Bacteroides	19	rs17619981	T	G	22.1913	0.0880978	0.0187002	2.68683e-06	0.00140263	15801
114	genus	Bacteroides	14	rs2023437	T	C	21.7771	-0.0782324	0.0167634	5.01824e-06	0.00124414	17484
115	genus	Bacteroides	3	rs66710942	C	T	20.642	0.0488038	0.0107412	5.86259e-06	0.00115709	17821
116	genus	Bacteroides	6	rs13207588	A	G	20.3627	-0.059205	0.0131195	7.48504e-06	0.00114879	17707
117	genus	Bacteroides	3	rs2366421	T	A	20.3319	-0.0528153	0.0117124	7.64945e-06	0.00110998	18299
118	genus	Bacteroides	1	rs1340391	T	C	20.0377	-0.0592004	0.0132244	6.7301e-06	0.00109376	18302
119	genus	Barnesiella	4	rs2276875	A	G	24.9599	-0.0697176	0.0139537	4.65027e-07	0.00179362	13893
120	genus	Barnesiella	6	rs2428166	G	A	24.172	-0.165859	0.0337309	8.50874e-07	0.00297936	8091
121	genus	Barnesiella	12	rs60316894	C	T	23.2637	-0.121478	0.025184	1.19064e-06	0.00182629	12717
122	genus	Barnesiella	3	rs35177866	A	G	23.2635	0.0917125	0.0190133	2.94763e-06	0.00173411	13394
123	genus	Barnesiella	7	rs13242616	T	C	22.4562	-0.0583747	0.0123176	2.29017e-06	0.00160798	13945
124	genus	Barnesiella	4	rs79795328	A	G	21.5243	-0.0818645	0.0176441	4.23302e-06	0.00157382	13657
125	genus	Barnesiella	7	rs2057922	G	C	22.1117	0.0915241	0.0194623	3.82634e-06	0.00155409	14208
126	genus	Barnesiella	6	rs199035	G	A	21.8388	0.0559495	0.0119716	3.00294e-06	0.00156384	13945
127	genus	Barnesiella	3	rs62251337	A	G	21.3818	-0.0690763	0.0149374	4.24161e-06	0.00153117	13945
128	genus	Barnesiella	5	rs77455852	T	G	20.7696	-0.0891491	0.0195601	3.16354e-06	0.0015485	13394
129	genus	Barnesiella	6	rs11155559	T	C	20.1499	0.0956023	0.0212961	8.91914e-06	0.00150359	13383
130	genus	Barnesiella	15	rs12909713	C	T	21.045	-0.0550716	0.0120039	4.94527e-06	0.00147954	14205
131	genus	Barnesiella	2	rs113258194	A	G	21.3708	0.098992	0.0214121	7.31119e-06	0.00153038	13945
132	genus	Barnesiella	1	rs28479800	A	T	18.9895	-0.09152	0.0210002	7.93418e-06	0.00152944	12399
133	genus	Barnesiella	8	rs76181748	C	T	20.5724	-0.0778559	0.017164	6.7766e-06	0.00144677	14201
134	genus	Barnesiella	4	rs72684847	T	C	20.2917	-0.114369	0.0253873	6.76169e-06	0.00156062	12984
135	genus	Barnesiella	8	rs28418786	C	G	20.4542	-0.0791324	0.0174957	6.47627e-06	0.00149122	13698
136	genus	Bifidobacterium	2	rs182549	C	T	88.418	0.119703	0.0127294	1.27822e-20	0.0059483	14778
137	genus	Bifidobacterium	13	rs7322849	T	C	31.0311	0.112428	0.0201813	1.08368e-08	0.0020957	14778
138	genus	Bifidobacterium	12	rs10841473	G	C	23.2526	-0.0624207	0.0129438	1.64522e-06	0.00157131	14777
139	genus	Bifidobacterium	5	rs56108664	T	C	21.362	0.0729971	0.0157926	2.4402e-06	0.00153294	13916
140	genus	Bifidobacterium	7	rs2686790	T	C	20.0621	0.070741	0.0157926	7.49893e-06	0.00135591	14778
141	genus	Bifidobacterium	2	rs4567981	T	A	22.7167	0.0562084	0.0117923	1.92831e-06	0.00154675	14666
142	genus	Bifidobacterium	10	rs2491158	G	A	19.8766	0.0712624	0.015983	8.04716e-06	0.00141583	14021
143	genus	Bifidobacterium	5	rs76671854	C	G	21.1389	-0.0846055	0.0184003	3.9567e-06	0.00152902	13806
144	genus	Bifidobacterium	21	rs75344046	C	T	21.0771	0.232354	0.0505979	4.86354e-06	0.00543914	3856
145	genus	Bifidobacterium	17	rs540489	T	G	21.118	-0.0637641	0.0138746	5.19458e-06	0.00144841	14561
146	genus	Bifidobacterium	6	rs857444	C	T	21.2047	0.0558234	0.0121219	3.57097e-06	0.00143311	14777
147	genus	Bifidobacterium	1	rs12022129	G	A	19.8693	0.0619356	0.0138937	7.99643e-06	0.00134308	14776
148	genus	Bifidobacterium	2	rs62181700	G	A	22.6622	-0.0624643	0.0131205	2.17246e-06	0.00153178	14774
149	genus	Bifidobacterium	4	rs55888705	A	G	20.3362	0.0546319	0.0121139	6.67019e-06	0.0013745	14777
150	genus	Bifidobacterium	22	rs5746486	T	C	19.7008	-0.0536216	0.0120801	8.99955e-06	0.00133152	14778
151	genus	Bifidobacterium	5	rs73797465	T	G	20.7667	-0.0953566	0.0209236	4.38162e-06	0.00141417	14666
152	genus	Bilophila	6	rs116261629	G	C	24.0233	0.128112	0.0261358	8.62329e-07	0.00212632	11276
153	genus	Bilophila	9	rs1571225	C	T	23.4797	0.0826826	0.0170621	1.12289e-06	0.0018236	12854
154	genus	Bilophila	20	rs3827020	C	T	22.7621	0.0766479	0.0160642	1.78875e-06	0.00179955	12628
155	genus	Bilophila	1	rs1241171	G	A	21.2777	-0.0692654	0.0150148	4.24037e-06	0.0016526	12856
156	genus	Bilophila	7	rs7802841	C	A	23.6775	0.0670097	0.0137701	1.76952e-06	0.00183865	12856
157	genus	Bilophila	14	rs8013541	A	T	20.7123	-0.0571991	0.0125673	5.47538e-06	0.00160876	12856
158	genus	Bilophila	3	rs6793291	C	A	21.7611	0.112729	0.0241633	3.1132e-06	0.00196564	11051
159	genus	Bilophila	7	rs1917709	A	T	19.6354	0.118509	0.026742	7.36957e-06	0.00180081	10886
160	genus	Bilophila	15	rs542415	T	C	21.1441	-0.0613623	0.0133436	4.70948e-06	0.00165238	12777
161	genus	Bilophila	8	rs72676854	T	C	21.0031	0.123209	0.026882	5.62268e-06	0.00180517	11616
162	genus	Bilophila	18	rs4798126	G	A	19.0297	0.073288	0.016799	7.14662e-06	0.00148739	12777
163	genus	Bilophila	12	rs1969927	G	A	19.7804	0.0564589	0.0126935	9.0722e-06	0.00154597	12777
164	genus	Bilophila	8	rs60178956	G	A	19.4993	-0.0624818	0.0141485	8.05619e-06	0.00152403	12777
165	genus	Bilophila	7	rs2728491	G	T	20.2379	-0.0627416	0.0139456	6.33255e-06	0.00157197	12856
166	genus	Bilophila	7	rs2713349	A	T	19.3859	0.0617228	0.0140174	8.63249e-06	0.00150625	12853
167	genus	Bilophila	17	rs9899990	A	G	19.2801	-0.102702	0.0233878	9.06691e-06	0.0015927	12088
168	genus	Bilophila	13	rs11069458	T	C	19.2898	-0.0680947	0.015503	7.71547e-06	0.00149843	12856
169	genus	Blautia	16	rs11149971	C	T	25.2777	0.117605	0.02339	1.03934e-06	0.00155285	16255
170	genus	Blautia	17	rs12453000	C	T	23.1406	0.0625335	0.0129987	1.26117e-06	0.0012974	17815
171	genus	Blautia	1	rs115043014	G	A	22.0475	-0.206605	0.043992	5.186e-06	0.00447934	4902
172	genus	Blautia	7	rs67794373	C	T	23.7571	0.0601709	0.0123443	1.00003e-06	0.00130679	18158
173	genus	Blautia	7	rs117001700	T	C	19.8177	0.196414	0.0441122	8.83912e-06	0.00397721	4965
174	genus	Blautia	19	rs72973581	A	G	22.2381	0.125169	0.0265408	1.73934e-06	0.0017395	12764
175	genus	Blautia	19	rs4926264	T	C	21.4844	0.0826207	0.0178239	5.10293e-06	0.0011743	18276
176	genus	Blautia	9	rs7860714	A	G	20.8952	-0.0502178	0.0109853	4.09147e-06	0.00114929	18162
177	genus	Blautia	11	rs682885	A	G	21.117	-0.0493376	0.0107359	4.4908e-06	0.00115437	18274
178	genus	Blautia	1	rs2788271	T	G	18.59	-0.0575596	0.0133492	7.16388e-06	0.00101626	18276
179	genus	Blautia	14	rs113271346	C	T	20.6765	0.0782682	0.0172116	6.85386e-06	0.00118262	17465
180	genus	Blautia	6	rs3005511	A	G	20.4621	0.0501085	0.0110768	6.18905e-06	0.00111849	18276
181	genus	Blautia	6	rs16892041	T	C	19.2753	-0.0622605	0.0141804	8.82028e-06	0.00105368	18276
182	genus	Butyricicoccus	2	rs56221232	T	C	24.4638	0.0828027	0.0167401	7.6194e-07	0.00142601	17133
183	genus	Butyricicoccus	4	rs2017189	G	T	21.1451	-0.0506956	0.011024	3.87256e-06	0.0012328	17133
184	genus	Butyricicoccus	13	rs7322368	T	C	19.8314	0.0815733	0.0183167	5.5178e-06	0.00115623	17134
185	genus	Butyricicoccus	18	rs75238760	T	A	19.5897	0.0619423	0.0139942	6.797e-06	0.00114966	17022
186	genus	Butyricicoccus	13	rs12585793	T	C	21.5441	-0.262206	0.0564729	5.79191e-06	0.00682955	3135
187	genus	Butyricicoccus	7	rs62478070	T	G	20.4782	0.224039	0.0494959	5.9377e-06	0.00508716	4007
188	genus	Butyricicoccus	10	rs4962426	G	T	20.4007	0.0614216	0.0135979	7.3849e-06	0.00120662	16889
189	genus	Butyricicoccus	2	rs10084203	A	G	19.789	0.0549699	0.0123563	8.58646e-06	0.00115369	17135
190	genus	Butyricicoccus	1	rs12034718	A	G	19.64	0.0701199	0.0158214	9.57686e-06	0.00120827	16237
191	genus	Butyricimonas	21	rs113054641	G	A	27.8367	-0.144881	0.0274574	1.73694e-07	0.00279069	9949
192	genus	Butyricimonas	5	rs62390301	T	C	24.9107	-0.0872983	0.0174893	7.41905e-07	0.00233752	10634
193	genus	Butyricimonas	10	rs7083431	A	C	23.7208	0.0703539	0.0144439	8.8546e-07	0.00220479	10737
194	genus	Butyricimonas	5	rs2642760	G	C	24.0674	0.0713357	0.0145396	8.5808e-07	0.00225856	10634
195	genus	Butyricimonas	3	rs782080	T	A	22.4286	0.0653488	0.0137973	2.23398e-06	0.00208572	10733
196	genus	Butyricimonas	16	rs1862649	G	A	20.7732	0.113124	0.0248176	4.76256e-06	0.00204828	10123
197	genus	Butyricimonas	12	rs12304031	G	A	19.2072	-0.086278	0.0196846	6.70067e-06	0.00179924	10658
198	genus	Butyricimonas	2	rs71428626	G	T	21.1024	-0.133188	0.0289905	4.80413e-06	0.00215438	9776
199	genus	Butyricimonas	3	rs78453362	A	G	20.882	-0.14948	0.0327073	4.0581e-06	0.00253857	8207
200	genus	Butyricimonas	5	rs326049	C	G	20.5379	0.0759694	0.0167617	8.1865e-06	0.00194202	10557
201	genus	Butyricimonas	19	rs62130338	G	A	21.4076	-0.0732608	0.0158324	3.8981e-06	0.00202409	10557
202	genus	Butyricimonas	8	rs9657374	C	T	21.1018	0.0680719	0.0148172	4.50359e-06	0.00196185	10737
203	genus	Butyricimonas	18	rs12458763	A	C	20.488	0.122037	0.0269587	6.36646e-06	0.00196972	10383
204	genus	Butyricimonas	15	rs2114713	G	T	20.3577	0.062721	0.0138998	6.87713e-06	0.00189333	10734
205	genus	Butyricimonas	1	rs270727	G	C	21.1874	-0.0694173	0.0150795	5.38157e-06	0.00198883	10634
206	genus	Butyricimonas	10	rs72814525	A	G	19.662	0.0664154	0.0149766	8.24599e-06	0.0018284	10736
207	genus	Butyricimonas	11	rs11228830	A	G	20.542	0.135265	0.0298411	6.55162e-06	0.00228434	8974
208	genus	Butyrivibrio	14	rs72723662	C	T	24.8527	0.224078	0.0449336	7.86241e-07	0.00802773	3073
209	genus	Butyrivibrio	1	rs7412979	C	G	23.0279	0.186779	0.0389112	1.70567e-06	0.00657748	3480
210	genus	Butyrivibrio	6	rs7752361	A	G	24.6713	-0.11923	0.0239975	7.69113e-07	0.00704156	3481
211	genus	Butyrivibrio	13	rs4537857	T	C	22.7752	-0.12459	0.0260992	1.80192e-06	0.00650203	3482
212	genus	Butyrivibrio	7	rs11761679	T	C	23.1572	0.154775	0.0321539	2.20231e-06	0.00661038	3482
213	genus	Butyrivibrio	17	rs16941336	C	T	22.6268	0.127488	0.0267936	1.53182e-06	0.00645996	3482
214	genus	Butyrivibrio	18	rs77356209	T	C	20.1246	0.216874	0.0483299	6.6643e-06	0.00592401	3379
215	genus	Butyrivibrio	14	rs74622183	A	G	22.0272	-0.201027	0.0428204	2.45748e-06	0.00629702	3478
216	genus	Butyrivibrio	6	rs7763512	G	A	22.3603	0.119846	0.0253367	3.10655e-06	0.0068185	3259
217	genus	Butyrivibrio	10	rs142855850	A	G	20.1002	0.205013	0.0457138	6.85543e-06	0.00618069	3234
218	genus	Butyrivibrio	6	rs9349693	A	G	20.5984	0.117973	0.0259861	5.54958e-06	0.00588424	3482
219	genus	Butyrivibrio	20	rs486484	A	G	20.3678	-0.108349	0.0240008	6.61084e-06	0.00586231	3456
220	genus	Butyrivibrio	5	rs17163238	G	A	20.7904	0.140987	0.0309117	5.51196e-06	0.00593876	3482
221	genus	Butyrivibrio	3	rs4928024	A	G	20.1254	-0.17471	0.0389333	8.18641e-06	0.00575155	3481
222	genus	Butyrivibrio	6	rs1007475	G	T	20.4086	0.118065	0.0261271	7.92312e-06	0.00583036	3482
223	genus	Butyrivibrio	9	rs16934069	T	C	19.9494	-0.133784	0.0299444	8.8591e-06	0.00569991	3482
224	genus	CandidatusSoleaferrea	1	rs4294381	T	C	23.4081	0.112197	0.023186	1.3685e-06	0.00379606	6145
225	genus	CandidatusSoleaferrea	8	rs10090365	A	G	21.248	-0.0834413	0.0180989	4.17309e-06	0.00344697	6145
226	genus	CandidatusSoleaferrea	3	rs4678258	T	C	20.9049	0.0986136	0.0215646	5.53183e-06	0.00341588	6101
227	genus	CandidatusSoleaferrea	8	rs10108780	A	G	21.5799	-0.092834	0.0199807	3.64079e-06	0.00358555	5999
228	genus	CandidatusSoleaferrea	10	rs386526	C	G	20.6486	0.0818459	0.0180086	8.33076e-06	0.00335061	6144
229	genus	CandidatusSoleaferrea	7	rs36155147	C	T	18.9642	0.104966	0.0240995	5.41138e-06	0.00317395	5958
230	genus	CandidatusSoleaferrea	5	rs6881988	G	C	20.2832	-0.0819131	0.018185	9.22889e-06	0.00329365	6140
231	genus	CandidatusSoleaferrea	6	rs11153159	G	C	20.1172	-0.12805	0.0285446	4.41523e-06	0.00328761	6101
232	genus	CandidatusSoleaferrea	9	rs10809135	T	C	20.9366	0.0834858	0.0182426	5.47174e-06	0.00347903	5999
233	genus	CandidatusSoleaferrea	2	rs9973954	A	G	20.8356	0.0892075	0.0195401	5.94796e-06	0.0033803	6145
234	genus	CandidatusSoleaferrea	12	rs6489992	A	G	20.1857	-0.0840437	0.0187031	7.88786e-06	0.0032768	6142
235	genus	CandidatusSoleaferrea	15	rs6494306	A	G	20.467	-0.0969304	0.0214221	5.80051e-06	0.0033207	6145
236	genus	CandidatusSoleaferrea	4	rs12500231	A	T	19.8379	0.0813853	0.0182696	7.67641e-06	0.00321895	6145
237	genus	CandidatusSoleaferrea	14	rs7400877	T	C	19.9691	-0.0951085	0.0212799	9.29448e-06	0.00324017	6145
238	genus	CandidatusSoleaferrea	3	rs2193878	T	A	20.0776	0.228255	0.0509241	9.45546e-06	0.00646398	3088
239	genus	CandidatusSoleaferrea	19	rs830149	C	G	21.5979	0.184647	0.0397237	9.58382e-06	0.0042477	5065
240	genus	Catenibacterium	1	rs12404911	C	T	21.3931	0.140717	0.0304142	2.79891e-06	0.00656552	3239
241	genus	Catenibacterium	4	rs77285108	G	A	20.9497	-0.161826	0.0353447	3.6268e-06	0.0064881	3210
242	genus	Catenibacterium	7	rs73128290	A	G	20.7698	0.129726	0.0284563	4.29372e-06	0.00637546	3239
243	genus	Catenibacterium	6	rs212393	G	A	22.3185	-0.135254	0.0286209	3.62489e-06	0.0068476	3239
244	genus	Catenibacterium	6	rs7742829	C	T	20.6391	0.11411	0.0251099	5.60729e-06	0.0063356	3239
245	genus	ChristensenellaceaeR.7group	19	rs999354	T	A	24.5148	0.0580248	0.0117185	7.00695e-07	0.0014997	16324
246	genus	ChristensenellaceaeR.7group	10	rs78521377	C	T	20.6857	0.124992	0.0274797	5.60674e-06	0.00163864	12605
247	genus	ChristensenellaceaeR.7group	7	rs62467127	C	T	20.5033	0.114108	0.0251983	3.25362e-06	0.00160968	12719
248	genus	ChristensenellaceaeR.7group	18	rs17081797	A	G	19.6001	-0.0904325	0.0204253	3.34031e-06	0.0011994	16324
249	genus	ChristensenellaceaeR.7group	19	rs62132810	A	G	21.29	-0.0828853	0.0179623	5.66711e-06	0.00141131	15066
250	genus	ChristensenellaceaeR.7group	19	rs60954665	T	G	20.2156	0.049815	0.0110787	7.13177e-06	0.00123702	16324
251	genus	ChristensenellaceaeR.7group	4	rs10461257	A	G	20.4439	-0.0551969	0.0122069	6.50746e-06	0.00127731	15987
252	genus	ChristensenellaceaeR.7group	5	rs79150079	C	A	20.1163	0.121547	0.0270977	9.41804e-06	0.00167466	11994
253	genus	ChristensenellaceaeR.7group	2	rs62190261	A	C	19.9193	0.0958394	0.0214723	8.74023e-06	0.00130261	15274
254	genus	ChristensenellaceaeR.7group	9	rs892686	A	G	21.31	0.0514099	0.011136	3.96861e-06	0.00130382	16325
255	genus	ChristensenellaceaeR.7group	18	rs73952017	C	T	19.676	-0.0862164	0.0194354	8.45769e-06	0.00128671	15274
256	genus	Clostridiuminnocuumgroup	5	rs6890185	T	C	23.6579	0.113424	0.0233137	1.12244e-06	0.00564942	4166
257	genus	Clostridiuminnocuumgroup	18	rs61267978	T	C	21.0002	0.14708	0.0320875	5.58513e-06	0.00501917	4165
258	genus	Clostridiuminnocuumgroup	3	rs1948423	T	A	21.5855	-0.108859	0.023425	3.4941e-06	0.00515834	4165
259	genus	Clostridiuminnocuumgroup	1	rs6577484	G	A	19.7536	0.160425	0.0360857	8.40602e-06	0.00509671	3858
260	genus	Clostridiuminnocuumgroup	5	rs10074000	T	C	20.3466	-0.102648	0.0227508	6.99943e-06	0.00500366	4048
261	genus	Clostridiuminnocuumgroup	18	rs1942371	G	A	21.3321	-0.157938	0.034187	4.06337e-06	0.00534594	3971
262	genus	Clostridiuminnocuumgroup	5	rs40656	C	T	21.0299	0.142664	0.0311021	8.6152e-06	0.00517082	4048
263	genus	Clostridiuminnocuumgroup	6	rs71564433	T	A	21.2853	-0.126746	0.0274657	7.8001e-06	0.00508817	4164
264	genus	Clostridiuminnocuumgroup	15	rs77845139	A	G	19.9817	-0.114993	0.0257186	8.40622e-06	0.00491436	4048
265	genus	Clostridiuminnocuumgroup	12	rs10506058	A	G	20.1747	0.0997048	0.0221926	8.92443e-06	0.00482514	4163
266	genus	Clostridiuminnocuumgroup	5	rs4869133	G	A	19.4374	-0.180591	0.0409505	7.24455e-06	0.00517995	3735
267	genus	Clostridiumsensustricto1	6	rs550843	T	C	21.4233	-0.0783246	0.0169209	2.05071e-06	0.00151708	14102
268	genus	Clostridiumsensustricto1	10	rs2795528	G	A	22.078	-0.184315	0.0392204	2.7204e-06	0.0034572	6366
269	genus	Clostridiumsensustricto1	1	rs2817172	C	T	21.8065	0.058139	0.0124492	2.76655e-06	0.0015943	13658
270	genus	Clostridiumsensustricto1	5	rs115807074	A	G	21.295	-0.22736	0.0492575	4.31688e-06	0.00501259	4229
271	genus	Clostridiumsensustricto1	12	rs116847295	C	T	19.9943	0.110021	0.0246032	4.58118e-06	0.00154659	12910
272	genus	Clostridiumsensustricto1	9	rs12341505	G	A	20.2558	0.0810718	0.0180121	4.82174e-06	0.00143289	14118
273	genus	Clostridiumsensustricto1	1	rs11586026	A	T	19.6206	0.110967	0.0250498	8.84988e-06	0.00149631	13095
274	genus	Clostridiumsensustricto1	1	rs11264403	G	A	17.2831	-0.139062	0.0334454	7.75544e-06	0.00236745	7285
275	genus	Clostridiumsensustricto1	3	rs12490337	C	G	20.1012	-0.0616879	0.0137581	7.49465e-06	0.00142167	14121
276	genus	Collinsella	13	rs9541268	C	A	23.6535	0.09597	0.0197312	8.79419e-07	0.00182855	12914
277	genus	Collinsella	17	rs2671662	C	G	22.5883	-0.0567751	0.011945	2.2204e-06	0.00157359	14334
278	genus	Collinsella	2	rs73052258	G	A	21.0641	0.0930178	0.0202658	1.7158e-06	0.00146757	14334
279	genus	Collinsella	21	rs2103510	G	A	21.8602	0.0786551	0.0168217	2.42474e-06	0.00152295	14334
280	genus	Collinsella	4	rs75672793	A	G	20.4995	-0.108908	0.0240522	6.13549e-06	0.00162443	12601
281	genus	Collinsella	11	rs10890671	T	C	20.4433	-0.0537401	0.0118848	6.52136e-06	0.00142438	14334
282	genus	Collinsella	16	rs12921100	A	T	19.6965	0.0563759	0.0127019	8.2257e-06	0.00137242	14334
283	genus	Collinsella	15	rs59414781	C	G	19.9412	0.0668866	0.0149773	9.14723e-06	0.00138944	14334
284	genus	Collinsella	7	rs62448871	C	A	20.1613	-0.0540309	0.0120324	6.78253e-06	0.00140476	14334
285	genus	Collinsella	19	rs1496626	T	C	19.9755	-0.0722307	0.01616	6.78175e-06	0.00139183	14334
286	genus	Collinsella	19	rs149807560	C	A	19.5419	-0.104264	0.0235841	7.0987e-06	0.00144856	13473
287	genus	Collinsella	10	rs11597285	G	T	19.911	-0.0537947	0.0120548	9.37615e-06	0.00138734	14334
288	genus	Coprobacter	1	rs305411	A	G	23.8567	0.129218	0.0264518	1.00906e-06	0.00350893	6777
289	genus	Coprobacter	3	rs3828477	G	T	21.7217	-0.091218	0.019569	2.88974e-06	0.00318606	6798
290	genus	Coprobacter	4	rs55672356	T	A	21.8232	-0.193354	0.0413815	2.7369e-06	0.00443306	4903
291	genus	Coprobacter	11	rs143662916	C	T	21.971	0.253264	0.0540141	3.07252e-06	0.00708064	3083
292	genus	Coprobacter	6	rs213863	C	T	22.1853	-0.0887412	0.0188377	2.34883e-06	0.00325385	6798
293	genus	Coprobacter	6	rs72821405	T	C	21.2036	-0.147365	0.0319978	4.7576e-06	0.00342203	6177
294	genus	Coprobacter	12	rs11532348	C	T	20.9876	-0.103931	0.0226826	5.71184e-06	0.00328806	6364
295	genus	Coprobacter	2	rs12996055	A	C	19.3724	0.0921817	0.0209405	8.07639e-06	0.00294084	6570
296	genus	Coprobacter	9	rs12684609	T	C	20.9279	0.100827	0.0220366	6.10177e-06	0.00327873	6364
297	genus	Coprobacter	15	rs5011652	G	C	20.224	0.0899597	0.020001	5.5105e-06	0.00297358	6783
298	genus	Coprobacter	2	rs74919520	G	A	20.6922	0.125703	0.0276296	5.76326e-06	0.00323028	6387
299	genus	Coprobacter	4	rs28402691	T	C	19.4127	0.110695	0.0251199	9.55668e-06	0.00303115	6387
300	genus	Coprobacter	20	rs189356	G	A	20.6385	0.0781125	0.0171916	6.26291e-06	0.00304329	6763
301	genus	Coprobacter	4	rs76001613	C	G	19.1674	0.21591	0.0493019	9.12599e-06	0.00563389	3385
302	genus	Coprococcus1	20	rs4277593	G	A	28.387	-0.0585649	0.0109914	1.13969e-07	0.00170213	16651
303	genus	Coprococcus1	4	rs56405618	A	G	23.0918	-0.08963	0.0186508	1.57195e-06	0.00140803	16379
304	genus	Coprococcus1	1	rs74101919	T	C	24.7029	-0.0718989	0.0144651	1.03291e-06	0.00147439	16732
305	genus	Coprococcus1	1	rs1010560	C	A	22.3517	0.0580232	0.0122722	1.95915e-06	0.00133496	16723
306	genus	Coprococcus1	11	rs73031725	T	C	22.2524	0.167591	0.0355224	1.97917e-06	0.00307938	7206
307	genus	Coprococcus1	2	rs1519491	T	C	19.3223	0.0499197	0.0113558	8.95283e-06	0.00115355	16733
308	genus	Coprococcus1	6	rs1576241	A	G	21.7056	-0.0510343	0.0109535	3.32862e-06	0.00129595	16729
309	genus	Coprococcus1	3	rs73167075	T	C	20.1812	0.0573137	0.0127573	8.56864e-06	0.00120476	16733
310	genus	Coprococcus1	11	rs12794898	G	T	20.9767	0.0903299	0.0197212	4.91531e-06	0.0013796	15186
311	genus	Coprococcus1	10	rs946513	C	T	20.0243	0.205899	0.0460018	8.61855e-06	0.00462666	4310
312	genus	Coprococcus1	6	rs1762123	C	T	20.1588	-0.0891532	0.0198554	8.01468e-06	0.00120407	16724
313	genus	Coprococcus1	7	rs7784490	C	G	21.0047	-0.0518543	0.0113136	4.55233e-06	0.00125386	16733
314	genus	Coprococcus1	14	rs12886051	G	C	19.5339	-0.0521782	0.0118051	8.00779e-06	0.00117317	16633
315	genus	Coprococcus1	19	rs2907920	A	G	19.5766	0.0561173	0.0126824	7.65327e-06	0.00121915	16040
316	genus	Coprococcus2	20	rs59936925	A	T	25.033	0.117085	0.0233995	9.37545e-07	0.00228528	10931
317	genus	Coprococcus2	1	rs6677933	C	T	23.9906	-0.0804405	0.0164216	1.18501e-06	0.00208524	11483
318	genus	Coprococcus2	14	rs1958519	T	A	23.0503	0.0665288	0.0138558	1.57692e-06	0.00208978	11009
319	genus	Coprococcus2	4	rs72680320	T	C	21.7623	-0.0649382	0.013919	2.27115e-06	0.00197323	11009
320	genus	Coprococcus2	9	rs2482516	C	T	20.9984	0.0754415	0.0164619	4.72333e-06	0.00182563	11483
321	genus	Coprococcus2	10	rs35890118	A	G	20.3005	-0.066536	0.0147661	8.25962e-06	0.00176582	11478
322	genus	Coprococcus2	1	rs9426473	A	G	20.24	0.0727361	0.0161662	6.30687e-06	0.00175935	11486
323	genus	Coprococcus2	3	rs12634070	T	C	19.9388	0.0736486	0.0164921	9.95104e-06	0.0017376	11457
324	genus	Coprococcus2	1	rs61823518	A	C	19.6099	-0.0955381	0.0215724	6.68258e-06	0.00178311	10980
325	genus	Coprococcus2	5	rs10070053	A	G	19.2697	0.0594312	0.0135375	7.64883e-06	0.00167704	11473
326	genus	Coprococcus3	19	rs8100692	T	C	25.8885	0.0577411	0.0113476	4.16459e-07	0.00163305	15829
327	genus	Coprococcus3	8	rs62481985	G	C	25.6197	-0.0582385	0.0115052	4.1756e-07	0.00165335	15472
328	genus	Coprococcus3	22	rs178271	T	C	24.3665	0.145257	0.0294239	7.81088e-07	0.00225275	10794
329	genus	Coprococcus3	2	rs13394391	C	T	22.0864	-0.0709302	0.0150918	2.20317e-06	0.00139311	15834
330	genus	Coprococcus3	17	rs11080344	C	T	20.9036	0.0516921	0.0113054	4.78692e-06	0.00131851	15835
331	genus	Coprococcus3	1	rs7521171	G	A	21.2822	-0.0596434	0.0129279	4.32242e-06	0.00137382	15472
332	genus	Coprococcus3	17	rs11077359	T	C	18.8044	-0.0645443	0.0148833	9.63598e-06	0.00122148	15378
333	genus	Coprococcus3	7	rs13247359	G	A	20.5247	0.051211	0.0113031	7.32611e-06	0.00129481	15833
334	genus	Coprococcus3	14	rs4575475	G	A	20.2128	0.0619514	0.0137787	7.04284e-06	0.00133223	15154
335	genus	Coprococcus3	9	rs10810043	A	G	19.7739	0.0515518	0.0115923	9.27424e-06	0.00124751	15833
336	genus	DefluviitaleaceaeUCG011	3	rs4677103	A	G	24.5696	0.0977912	0.0197263	9.59557e-07	0.00306906	7983
337	genus	DefluviitaleaceaeUCG011	4	rs72731813	C	T	25.1588	-0.147383	0.0293796	4.33116e-07	0.00322957	7767
338	genus	DefluviitaleaceaeUCG011	9	rs112893842	T	C	23.8929	0.11381	0.0232806	1.44535e-06	0.00291203	8183
339	genus	DefluviitaleaceaeUCG011	1	rs9725395	A	G	21.9055	-0.13834	0.029554	3.51921e-06	0.00272764	8011
340	genus	DefluviitaleaceaeUCG011	21	rs55658617	T	C	23.1659	0.174369	0.0362226	2.15292e-06	0.00346579	6663
341	genus	DefluviitaleaceaeUCG011	22	rs9608282	T	G	22.7273	0.142939	0.0299793	2.52045e-06	0.00293758	7716
342	genus	DefluviitaleaceaeUCG011	7	rs28696126	A	T	19.9404	-0.106503	0.0238473	6.62806e-06	0.00254701	7811
343	genus	DefluviitaleaceaeUCG011	1	rs1582238	T	C	23.1609	0.0805036	0.0167257	1.56775e-06	0.0028936	7983
344	genus	DefluviitaleaceaeUCG011	10	rs4344384	G	T	20.9761	0.0715978	0.0156309	4.83238e-06	0.00255838	8180
345	genus	DefluviitaleaceaeUCG011	4	rs2892880	G	A	20.2533	0.0817755	0.0181686	6.82881e-06	0.00246984	8182
346	genus	Desulfovibrio	14	rs11160353	T	A	22.0543	-0.0691756	0.0147285	2.70303e-06	0.00238321	9234
347	genus	Desulfovibrio	8	rs2853179	C	T	21.7128	0.0811971	0.0174234	2.42439e-06	0.00242095	8949
348	genus	Desulfovibrio	2	rs16863365	A	G	23.2296	0.109402	0.0226964	1.7945e-06	0.00264056	8776
349	genus	Desulfovibrio	1	rs12031543	T	C	20.3527	-0.127185	0.0281887	6.54764e-06	0.00229369	8855
350	genus	Desulfovibrio	3	rs13066142	G	A	22.5453	0.119141	0.0250891	3.78665e-06	0.0024343	9241
351	genus	Desulfovibrio	13	rs2590913	G	A	20.7156	0.154496	0.0339396	6.65421e-06	0.0028598	7225
352	genus	Desulfovibrio	10	rs2032031	A	G	19.3993	-0.0654931	0.0148681	9.14277e-06	0.00209532	9241
353	genus	Desulfovibrio	8	rs72647089	T	G	19.8314	-0.106594	0.0239337	8.29763e-06	0.0022028	8985
354	genus	Desulfovibrio	5	rs7729080	C	A	19.8628	-0.070287	0.0157691	9.95869e-06	0.00214528	9241
355	genus	Desulfovibrio	18	rs4797774	G	A	20.4421	0.212582	0.0470044	5.64315e-06	0.00584988	3476
356	genus	Desulfovibrio	5	rs6580353	T	C	20.6275	0.0770979	0.0169735	4.93857e-06	0.00222768	9241
357	genus	Dialister	8	rs11166701	G	A	24.6934	-0.0655301	0.013186	5.50746e-07	0.00210288	11720
358	genus	Dialister	11	rs517089	T	A	20.0055	0.076227	0.0170411	5.13634e-06	0.00166629	11988
359	genus	Dialister	10	rs4747450	C	A	20.4864	0.0668509	0.0147685	5.83729e-06	0.00170642	11987
360	genus	Dialister	16	rs2314294	T	C	19.9778	0.0865932	0.0193719	8.07899e-06	0.00175907	11339
361	genus	Dialister	11	rs4753063	G	A	21.0194	-0.0596297	0.0130052	4.85684e-06	0.00175044	11989
362	genus	Dialister	7	rs2435610	A	C	20.3861	0.0647131	0.0143314	5.93269e-06	0.0016985	11984
363	genus	Dialister	4	rs10938938	G	A	20.4786	-0.0773514	0.0170915	7.37063e-06	0.00179331	11401
364	genus	Dialister	14	rs10138457	T	C	18.6257	-0.113054	0.0261933	7.88122e-06	0.00169561	10968
365	genus	Dialister	15	rs11071887	T	C	20.4925	0.0662403	0.0146315	5.91407e-06	0.00170664	11989
366	genus	Dialister	3	rs764177	C	A	19.7385	-0.0601454	0.0135366	9.60772e-06	0.00164409	11988
367	genus	Dialister	9	rs76680460	G	A	19.5944	-0.161296	0.0364332	8.19213e-06	0.00272387	7176
368	genus	Dialister	1	rs75416973	A	G	19.5378	0.0727223	0.016451	9.46091e-06	0.00171091	11402
369	genus	Dorea	8	rs13279148	G	A	22.4744	0.0715309	0.0150878	2.25283e-06	0.00127511	17605
370	genus	Dorea	8	rs62503162	A	G	25.11	-0.0974091	0.0194379	7.46605e-07	0.00154684	16210
371	genus	Dorea	6	rs12216169	T	A	20.7217	0.0881722	0.0193683	5.33123e-06	0.00128669	16086
372	genus	Dorea	6	rs73729431	C	T	20.9897	-0.13745	0.0299983	3.1674e-06	0.00218302	9596
373	genus	Dorea	17	rs4793307	C	T	21.9762	0.0574165	0.0122472	4.0069e-06	0.00124723	17600
374	genus	Dorea	16	rs11150408	T	G	20.0393	0.0488254	0.0109063	7.05777e-06	0.00116284	17215
375	genus	Dorea	3	rs345219	T	G	19.5015	-0.0497368	0.0112621	8.8006e-06	0.00113167	17215
376	genus	Dorea	9	rs62583469	T	A	19.8769	-0.0634136	0.0142227	5.77508e-06	0.00118056	16819
377	genus	Dorea	6	rs3005511	A	G	20.9143	0.0516127	0.0112852	5.28702e-06	0.00118636	17610
378	genus	Dorea	4	rs1899291	C	T	21.5208	0.0697217	0.0150285	4.56686e-06	0.00122079	17609
379	genus	Dorea	11	rs3752849	G	A	20.0242	0.163846	0.036608	7.68057e-06	0.00374984	5322
380	genus	Dorea	7	rs12537781	T	C	19.6724	-0.055544	0.0125223	9.15137e-06	0.00111612	17608
381	genus	Eggerthella	2	rs3851328	T	G	20.754	-0.107774	0.0236527	4.17589e-06	0.0040176	5147
382	genus	Eggerthella	7	rs2240838	A	G	24.6033	0.0980582	0.0197653	7.36205e-07	0.00475922	5147
383	genus	Eggerthella	21	rs2223081	G	A	21.5119	0.102572	0.0221108	3.88889e-06	0.00416372	5147
384	genus	Eggerthella	1	rs112205261	T	C	21.8305	-0.188618	0.0403613	3.34648e-06	0.00431788	5036
385	genus	Eggerthella	17	rs4985746	G	A	19.9084	0.110522	0.0247653	5.71461e-06	0.00404322	4906
386	genus	Eggerthella	11	rs1784446	G	A	20.989	0.0907728	0.0198096	5.23136e-06	0.00406292	5147
387	genus	Eggerthella	20	rs76663501	C	T	21.4448	0.175349	0.0378576	4.82574e-06	0.00443674	4814
388	genus	Eggerthella	2	rs6430926	C	T	19.9087	0.0879736	0.0197127	8.37122e-06	0.0038546	5147
389	genus	Eggerthella	4	rs2877457	G	A	19.7709	-0.093486	0.0210208	9.02708e-06	0.00387606	5083
390	genus	Eggerthella	3	rs13070736	A	C	19.8866	-0.121331	0.0272024	7.61915e-06	0.00385035	5147
391	genus	Eggerthella	15	rs67490567	T	C	19.5297	0.108495	0.0245457	8.94216e-06	0.00382895	5083
392	genus	Eisenbergiella	8	rs3812426	G	A	22.5425	0.106447	0.0224159	2.71687e-06	0.0040229	5583
393	genus	Eisenbergiella	15	rs1508033	A	C	21.8553	0.091546	0.0195787	3.22889e-06	0.00390284	5580
394	genus	Eisenbergiella	11	rs12278566	T	A	23.1344	-0.121065	0.0251658	1.65001e-06	0.00412883	5582
395	genus	Eisenbergiella	15	rs2683098	C	T	22.7118	0.107319	0.022515	2.2375e-06	0.00405372	5582
396	genus	Eisenbergiella	17	rs11079158	T	C	19.9128	0.100627	0.022546	7.34849e-06	0.0035559	5582
397	genus	Eisenbergiella	8	rs13258851	A	G	20.5553	0.137001	0.0302124	7.74648e-06	0.00366957	5583
398	genus	Eisenbergiella	2	rs12710729	C	A	20.1332	0.0893384	0.0199069	9.8441e-06	0.00359448	5583
399	genus	Eisenbergiella	10	rs12257723	A	C	20.2717	-0.0952742	0.0211569	8.85121e-06	0.00361978	5582
400	genus	Eisenbergiella	21	rs4462860	G	A	21.7969	0.0939071	0.0201104	4.16221e-06	0.00397769	5460
401	genus	Eisenbergiella	11	rs11027642	C	T	20.5044	0.129006	0.0284844	4.91871e-06	0.00366052	5583
402	genus	Eisenbergiella	4	rs11938607	T	C	20.3786	0.0978125	0.0216636	8.2182e-06	0.00363813	5583
403	genus	Eisenbergiella	3	rs1553971	T	G	21.1383	0.120965	0.0263054	5.26837e-06	0.00377325	5583
404	genus	Enterorhabdus	4	rs11098863	T	A	35.2528	-0.0966008	0.0162677	3.05646e-09	0.00466477	7524
405	genus	Enterorhabdus	10	rs7923280	A	T	25.8443	0.0860019	0.0169148	5.23856e-07	0.00342407	7524
406	genus	Enterorhabdus	2	rs114731706	T	G	22.7333	0.182308	0.0382298	2.17342e-06	0.00380363	5956
407	genus	Enterorhabdus	11	rs3017103	A	G	22.0222	0.0980897	0.0208995	2.94044e-06	0.00291916	7524
408	genus	Enterorhabdus	12	rs73331712	T	C	22.5747	0.26199	0.055123	4.84923e-06	0.00721335	3109
409	genus	Enterorhabdus	2	rs77655283	G	A	19.8694	0.132988	0.0298306	5.88042e-06	0.00264506	7494
410	genus	Enterorhabdus	6	rs9470637	A	T	20.6432	-0.0755513	0.0166263	5.69624e-06	0.00273687	7524
411	genus	Enterorhabdus	19	rs424715	T	C	21.9192	0.0818743	0.0174855	4.4088e-06	0.00290555	7524
412	genus	Enterorhabdus	8	rs10098492	T	C	20.2946	0.132323	0.0293688	6.40572e-06	0.0027502	7361
413	genus	Enterorhabdus	7	rs2051957	C	T	19.7221	0.0843291	0.0189864	8.89859e-06	0.00261507	7524
414	genus	Erysipelatoclostridium	17	rs7221249	A	G	34.6119	0.0839861	0.0142741	4.30951e-09	0.00352693	9781
415	genus	Erysipelatoclostridium	1	rs710230	T	C	25.9352	0.143381	0.0281514	6.3312e-07	0.00286895	9016
416	genus	Erysipelatoclostridium	4	rs4697572	A	G	24.6347	-0.0810636	0.0163308	7.5935e-07	0.00251333	9779
417	genus	Erysipelatoclostridium	11	rs58236560	G	T	22.4786	-0.111157	0.0234426	2.1612e-06	0.00239428	9368
418	genus	Erysipelatoclostridium	9	rs622418	A	G	21.7518	-0.0668051	0.0143224	3.68156e-06	0.00221895	9783
419	genus	Erysipelatoclostridium	5	rs17804233	T	C	21.1289	-0.0662914	0.0144203	4.58605e-06	0.00215554	9783
420	genus	Erysipelatoclostridium	2	rs1434153	G	A	20.1592	-0.0684526	0.0152443	6.85295e-06	0.00208253	9662
421	genus	Erysipelatoclostridium	5	rs340991	A	G	21.714	-0.0740482	0.0158891	3.74942e-06	0.00221555	9781
422	genus	Erysipelatoclostridium	8	rs6474512	A	C	21.8958	0.067015	0.0143201	3.01546e-06	0.0022336	9783
423	genus	Erysipelatoclostridium	13	rs9590927	G	A	20.2675	-0.0646003	0.0143479	6.39042e-06	0.00206806	9782
424	genus	Erysipelatoclostridium	1	rs61806970	C	T	19.754	0.142548	0.0320688	9.0941e-06	0.0022806	8644
425	genus	Erysipelatoclostridium	19	rs45480394	T	G	20.4761	-0.0687134	0.0151835	7.66155e-06	0.00212795	9604
426	genus	Erysipelatoclostridium	11	rs2901723	C	A	19.7508	0.0641339	0.0144295	8.79469e-06	0.00204043	9662
427	genus	Erysipelatoclostridium	17	rs34528142	C	G	20.0414	-0.0875551	0.0195556	6.12704e-06	0.00208287	9604
428	genus	Erysipelatoclostridium	10	rs16936671	C	T	19.735	-0.0968026	0.0217883	6.04309e-06	0.00207611	9488
429	genus	Erysipelatoclostridium	6	rs3804326	A	G	17.6855	0.14147	0.0336352	9.85273e-06	0.00251083	7028
430	genus	ErysipelotrichaceaeUCG003	10	rs28568391	A	G	24.1788	-0.0583911	0.0118741	6.41953e-07	0.00165993	14544
431	genus	ErysipelotrichaceaeUCG003	8	rs11994308	C	T	22.6488	0.115417	0.0242503	1.32563e-06	0.00166797	13558
432	genus	ErysipelotrichaceaeUCG003	15	rs76502207	T	C	24.9537	0.144844	0.0289929	6.41121e-07	0.00231848	10740
433	genus	ErysipelotrichaceaeUCG003	18	rs10164067	T	G	23.6306	-0.10326	0.0212405	1.13086e-06	0.00163549	14427
434	genus	ErysipelotrichaceaeUCG003	16	rs8053479	A	G	20.195	-0.0838212	0.0186509	5.83413e-06	0.00146011	13813
435	genus	ErysipelotrichaceaeUCG003	7	rs17798136	G	A	20.861	0.158818	0.0347674	3.23598e-06	0.00280395	7421
436	genus	ErysipelotrichaceaeUCG003	18	rs59104037	A	G	21.5838	-0.0951263	0.0204742	4.48256e-06	0.00145174	14848
437	genus	ErysipelotrichaceaeUCG003	19	rs11666127	A	G	19.8597	-0.0719187	0.0161371	7.90414e-06	0.0014359	13813
438	genus	ErysipelotrichaceaeUCG003	6	rs62403464	T	C	21.8546	-0.0731743	0.0156516	3.43738e-06	0.0014649	14899
439	genus	ErysipelotrichaceaeUCG003	4	rs59068084	T	G	22.0651	0.0564772	0.0120224	3.11742e-06	0.00151504	14544
440	genus	ErysipelotrichaceaeUCG003	7	rs73074432	C	T	19.2652	0.072154	0.0164378	9.9902e-06	0.00135344	14217
441	genus	ErysipelotrichaceaeUCG003	11	rs4758231	G	T	20.4353	-0.0551754	0.0122047	6.54912e-06	0.00137072	14890
442	genus	ErysipelotrichaceaeUCG003	16	rs74988980	G	A	14.5844	-0.133141	0.0348574	8.64276e-06	0.00244845	5944
443	genus	ErysipelotrichaceaeUCG003	2	rs75949021	T	C	20.548	-0.169667	0.0374238	3.57507e-06	0.00304887	6721
444	genus	ErysipelotrichaceaeUCG003	5	rs6875357	C	T	21.9175	0.165673	0.0353831	6.69637e-06	0.00310713	7034
445	genus	ErysipelotrichaceaeUCG003	14	rs79396538	C	G	19.6855	0.0848148	0.0191146	8.63479e-06	0.00142984	13750
446	genus	ErysipelotrichaceaeUCG003	10	rs12251396	A	G	19.7376	-0.0705399	0.0158766	9.51839e-06	0.00138716	14211
447	genus	Escherichia.Shigella	7	rs2267739	G	C	23.6231	0.115505	0.0237628	1.42478e-06	0.00198938	11853
448	genus	Escherichia.Shigella	11	rs1154904	A	G	22.0395	-0.0613376	0.0130644	3.03751e-06	0.00183325	12002
449	genus	Escherichia.Shigella	21	rs73208162	A	G	23.0623	-0.119296	0.024839	2.19391e-06	0.0020788	11073
450	genus	Escherichia.Shigella	7	rs113513883	A	G	20.5042	0.172283	0.038041	5.27716e-06	0.00325541	6280
451	genus	Escherichia.Shigella	17	rs7502686	G	C	20.3127	-0.136384	0.0302576	5.90386e-06	0.00202958	9990
452	genus	Escherichia.Shigella	2	rs57024273	T	C	20.0246	0.0626172	0.0139919	9.70464e-06	0.00168684	11853
453	genus	Escherichia.Shigella	13	rs113127095	A	G	21.7938	0.151009	0.0323434	3.33349e-06	0.00257829	8433
454	genus	Escherichia.Shigella	10	rs117092367	A	T	19.6793	0.117362	0.0264533	9.65021e-06	0.0019066	10304
455	genus	Escherichia.Shigella	16	rs112767262	T	C	20.0717	0.0732963	0.0163589	8.20636e-06	0.00170257	11771
456	genus	Escherichia.Shigella	3	rs11706043	T	A	21.2381	0.075657	0.0164155	5.87272e-06	0.00176687	12001
457	genus	Escherichia.Shigella	9	rs592299	T	C	20.8992	-0.0592004	0.0129486	4.76927e-06	0.00173958	11995
458	genus	Escherichia.Shigella	7	rs4731451	G	A	20.3585	-0.0609885	0.0135157	7.4731e-06	0.00169381	12001
459	genus	Escherichia.Shigella	16	rs35555519	C	G	20.93	0.101976	0.0222883	4.92332e-06	0.00174113	12002
460	genus	Escherichia.Shigella	5	rs118526	C	A	19.1045	-0.0594401	0.013598	7.99566e-06	0.00160946	11853
461	genus	Escherichia.Shigella	1	rs2798105	A	G	20.6253	-0.100851	0.0222045	8.24501e-06	0.00182289	11296
462	genus	Eubacteriumbrachygroup	10	rs112617308	T	C	22.1662	-0.170873	0.0362844	2.38033e-06	0.00551239	4001
463	genus	Eubacteriumbrachygroup	22	rs9613196	T	A	20.3841	-0.238718	0.0528561	4.98786e-06	0.00674439	3004
464	genus	Eubacteriumbrachygroup	5	rs62348779	T	C	21.6543	-0.201481	0.043286	3.78122e-06	0.00562938	3827
465	genus	Eubacteriumbrachygroup	10	rs2913110	C	T	20.9934	0.105143	0.022942	4.55806e-06	0.00522225	4001
466	genus	Eubacteriumbrachygroup	4	rs4862235	G	A	21.5425	0.104806	0.0225751	3.73143e-06	0.00535945	4000
467	genus	Eubacteriumbrachygroup	2	rs12151423	A	G	19.8585	0.101329	0.0227324	9.2705e-06	0.00512893	3854
468	genus	Eubacteriumbrachygroup	4	rs73199919	T	C	19.835	-0.236717	0.0531335	8.15524e-06	0.00655522	3008
469	genus	Eubacteriumbrachygroup	11	rs6591893	G	A	20.2706	0.108225	0.0240319	7.34344e-06	0.00504587	3999
470	genus	Eubacteriumbrachygroup	22	rs720439	A	G	19.835	-0.111927	0.0251252	7.02827e-06	0.00493551	4001
471	genus	Eubacteriumbrachygroup	4	rs13139592	T	C	19.9	-0.145997	0.0327192	7.96753e-06	0.00515558	3842
472	genus	Eubacteriumbrachygroup	14	rs1384962	A	G	20.6028	0.120888	0.0266264	6.99292e-06	0.00512557	4001
473	genus	Eubacteriumcoprostanoligenesgroup	7	rs17159861	C	T	32.6499	0.0962228	0.0168388	1.03787e-08	0.00187528	17380
474	genus	Eubacteriumcoprostanoligenesgroup	7	rs9648214	T	C	25.4354	-0.0828719	0.016431	2.5203e-07	0.0014616	17379
475	genus	Eubacteriumcoprostanoligenesgroup	1	rs115325767	G	C	20.0978	0.0783322	0.0174719	2.62197e-06	0.00121268	16555
476	genus	Eubacteriumcoprostanoligenesgroup	15	rs12906958	C	T	21.1464	-0.0533159	0.0115935	4.34803e-06	0.00121537	17380
477	genus	Eubacteriumcoprostanoligenesgroup	15	rs4076415	T	G	21.8129	0.0515152	0.0110294	1.98974e-06	0.00128464	16960
478	genus	Eubacteriumcoprostanoligenesgroup	3	rs6762473	C	A	21.5493	0.0521584	0.0112353	4.26113e-06	0.00123871	17377
479	genus	Eubacteriumcoprostanoligenesgroup	10	rs10444197	A	G	19.8746	-0.0505823	0.0113455	5.98464e-06	0.00114236	17380
480	genus	Eubacteriumcoprostanoligenesgroup	10	rs2644213	G	A	19.7494	0.0538845	0.0121245	9.85638e-06	0.00113517	17380
481	genus	Eubacteriumcoprostanoligenesgroup	3	rs11720857	C	T	19.057	0.0630776	0.0144485	9.26255e-06	0.00112251	16960
482	genus	Eubacteriumcoprostanoligenesgroup	7	rs4717831	A	T	20.4348	0.0786783	0.0174038	9.17719e-06	0.00121113	16854
483	genus	Eubacteriumcoprostanoligenesgroup	15	rs62024432	C	T	19.9996	-0.0769698	0.0172101	7.50207e-06	0.00115678	17271
484	genus	Eubacteriumcoprostanoligenesgroup	3	rs76898927	G	A	21.3374	0.123055	0.0266375	4.78979e-06	0.00174662	12197
485	genus	Eubacteriumcoprostanoligenesgroup	7	rs1020520	T	G	19.7448	-0.0590705	0.0132929	8.88975e-06	0.00113549	17371
486	genus	Eubacteriumcoprostanoligenesgroup	12	rs11052069	T	C	19.6333	0.0477832	0.0107833	9.37949e-06	0.00112851	17380
487	genus	Eubacteriumcoprostanoligenesgroup	2	rs79895140	T	C	20.6208	-0.0641017	0.0141153	8.61816e-06	0.00127623	16139
488	genus	Eubacteriumeligensgroup	16	rs4583233	A	C	27.3595	0.0670205	0.0128122	2.83852e-07	0.00190627	14327
489	genus	Eubacteriumeligensgroup	10	rs265534	T	G	22.0212	-0.0563756	0.0120127	2.26758e-06	0.00148832	14776
490	genus	Eubacteriumeligensgroup	2	rs72839198	C	G	17.1669	0.155659	0.0375612	3.13914e-06	0.00347427	4926
491	genus	Eubacteriumeligensgroup	14	rs74606150	C	G	21.2938	-0.196454	0.042565	4.24506e-06	0.00394309	5381
492	genus	Eubacteriumeligensgroup	6	rs6923695	T	G	20.2396	0.103268	0.0229524	4.87406e-06	0.00156784	12891
493	genus	Eubacteriumeligensgroup	2	rs56080211	C	T	18.9496	0.123093	0.0282743	9.1429e-06	0.00176835	10699
494	genus	Eubacteriumeligensgroup	14	rs158115	G	C	23.0539	0.0915271	0.0190611	9.74185e-06	0.00156839	14678
495	genus	Eubacteriumeligensgroup	13	rs2200429	A	G	20.0514	-0.0888825	0.0198479	5.29721e-06	0.00135674	14761
496	genus	Eubacteriumeligensgroup	11	rs182318	G	A	17.7821	-0.0824941	0.0195615	8.39837e-06	0.00120208	14777
497	genus	Eubacteriumeligensgroup	7	rs12719051	A	G	19.3831	0.0916626	0.0208183	7.11766e-06	0.00151237	12799
498	genus	Eubacteriumfissicatenagroup	2	rs3771393	C	T	24.0611	0.130842	0.0266671	7.37909e-07	0.00630853	3792
499	genus	Eubacteriumfissicatenagroup	8	rs2733072	G	A	23.0521	0.109644	0.0228306	1.49089e-06	0.00598126	3833
500	genus	Eubacteriumfissicatenagroup	11	rs7104872	G	A	22.5366	0.138612	0.0291906	2.7315e-06	0.00585437	3829
501	genus	Eubacteriumfissicatenagroup	7	rs151257695	A	G	21.2049	0.20951	0.0454847	3.09681e-06	0.0058801	3587
502	genus	Eubacteriumfissicatenagroup	18	rs11876297	T	C	21.7662	0.131469	0.0281712	2.66556e-06	0.00637228	3396
503	genus	Eubacteriumfissicatenagroup	6	rs6934739	A	G	19.4323	0.111463	0.0252788	9.75326e-06	0.00504941	3831
504	genus	Eubacteriumfissicatenagroup	14	rs10147907	T	G	18.9123	0.172263	0.039601	8.27246e-06	0.0049124	3833
505	genus	Eubacteriumfissicatenagroup	3	rs1768152	T	C	19.4514	0.139489	0.0316186	8.70054e-06	0.005392	3590
506	genus	Eubacteriumfissicatenagroup	10	rs11818408	G	A	19.9172	0.10585	0.0237114	8.20015e-06	0.00552041	3590
507	genus	Eubacteriumhalliigroup	4	rs13116360	T	C	26.8908	0.154124	0.0297185	2.94487e-07	0.00259868	10323
508	genus	Eubacteriumhalliigroup	3	rs949971	T	G	21.6436	-0.0540164	0.0116101	3.29002e-06	0.00130496	16566
509	genus	Eubacteriumhalliigroup	1	rs10798999	C	T	22.5288	0.0601661	0.0126752	2.60558e-06	0.00135867	16561
510	genus	Eubacteriumhalliigroup	7	rs60254196	A	G	21.8415	-0.0522832	0.0111865	2.69672e-06	0.00134344	16238
511	genus	Eubacteriumhalliigroup	7	rs10808115	A	C	21.0825	-0.0504747	0.0109922	4.42448e-06	0.00127117	16566
512	genus	Eubacteriumhalliigroup	15	rs74018587	C	T	22.7188	0.208943	0.043822	3.70257e-06	0.00742512	3039
513	genus	Eubacteriumhalliigroup	3	rs6550770	T	C	19.9359	-0.198087	0.0443545	4.823e-06	0.00463956	4279
514	genus	Eubacteriumhalliigroup	11	rs10501370	C	T	20.9549	-0.115589	0.0252489	5.41918e-06	0.00151376	13824
515	genus	Eubacteriumhalliigroup	19	rs281379	A	G	19.8352	-0.0499523	0.0112153	9.32796e-06	0.00122835	16130
516	genus	Eubacteriumhalliigroup	11	rs78056098	G	T	19.8931	-0.0507411	0.0113758	8.28818e-06	0.0011994	16568
517	genus	Eubacteriumhalliigroup	3	rs138531890	A	G	19.1986	0.153138	0.0349456	5.4306e-06	0.00248455	7710
518	genus	Eubacteriumhalliigroup	3	rs28584818	A	G	22.0372	0.126115	0.0268627	4.43235e-06	0.00198265	11095
519	genus	Eubacteriumhalliigroup	11	rs117748144	T	C	19.4329	-0.126582	0.028712	7.86002e-06	0.00178637	10861
520	genus	Eubacteriumhalliigroup	1	rs17474256	G	A	19.2949	0.0810805	0.0184573	9.45445e-06	0.001171	16460
521	genus	Eubacteriumhalliigroup	18	rs630939	C	T	19.8037	-0.0508914	0.0114352	9.15759e-06	0.00121826	16238
522	genus	Eubacteriumhalliigroup	4	rs17074066	T	C	18.4929	-0.0813986	0.0189272	9.34905e-06	0.00116892	15804
523	genus	Eubacteriumnodatumgroup	14	rs34297067	A	G	29.941	-0.186907	0.0341475	6.59784e-08	0.00907593	3271
524	genus	Eubacteriumnodatumgroup	9	rs113893692	C	T	21.0247	-0.185107	0.0403573	5.75702e-06	0.00654155	3195
525	genus	Eubacteriumnodatumgroup	9	rs77910827	C	T	23.7921	0.201788	0.0413568	9.05381e-07	0.00722551	3271
526	genus	Eubacteriumnodatumgroup	10	rs61841040	G	T	22.0944	0.160621	0.0341609	3.56141e-06	0.00666479	3295
527	genus	Eubacteriumnodatumgroup	1	rs9425984	T	C	19.833	-0.130234	0.0292347	7.20681e-06	0.00598852	3294
528	genus	Eubacteriumnodatumgroup	7	rs10263623	C	T	19.4127	0.193496	0.0439023	8.90706e-06	0.0062674	3080
529	genus	Eubacteriumnodatumgroup	10	rs11006576	A	G	20.0548	-0.110167	0.024593	7.98664e-06	0.00605327	3295
530	genus	Eubacteriumnodatumgroup	1	rs7880204	T	C	20.753	-0.125454	0.0275303	6.83884e-06	0.00626459	3294
531	genus	Eubacteriumnodatumgroup	4	rs6818880	A	G	20.0176	-0.110081	0.0245964	7.8254e-06	0.00604942	3291
532	genus	Eubacteriumnodatumgroup	7	rs10458299	T	C	20.0009	-0.187753	0.041969	8.36714e-06	0.00608115	3271
533	genus	Eubacteriumnodatumgroup	8	rs7827125	C	T	20.3043	0.1223	0.0271331	7.17355e-06	0.00612996	3294
534	genus	Eubacteriumoxidoreducensgroup	12	rs12423772	G	T	22.8255	0.14098	0.0295029	2.62925e-06	0.00427298	5321
535	genus	Eubacteriumoxidoreducensgroup	4	rs2973294	G	T	22.3227	0.0923559	0.0195439	2.38836e-06	0.00413511	5378
536	genus	Eubacteriumoxidoreducensgroup	16	rs34561138	G	A	22.076	0.216145	0.045992	2.51163e-06	0.00524859	4186
537	genus	Eubacteriumoxidoreducensgroup	5	rs440215	C	T	22.8038	0.0932766	0.0195294	1.65407e-06	0.00422464	5377
538	genus	Eubacteriumoxidoreducensgroup	4	rs1425962	G	C	20.3928	0.0906104	0.0200612	7.32284e-06	0.00381932	5321
539	genus	Eubacteriumoxidoreducensgroup	1	rs12129908	C	A	20.2776	0.0893272	0.0198333	5.79516e-06	0.0037584	5377
540	genus	Eubacteriumrectalegroup	15	rs35398954	A	G	26.6494	-0.0901402	0.0174602	5.39945e-07	0.00160098	16621
541	genus	Eubacteriumrectalegroup	12	rs117151453	G	C	21.5789	-0.113141	0.0243541	1.84432e-06	0.00154936	13908
542	genus	Eubacteriumrectalegroup	18	rs16960159	C	G	21.6857	-0.156596	0.0336234	4.10132e-06	0.00259595	8334
543	genus	Eubacteriumrectalegroup	2	rs314726	T	C	23.3266	0.0528824	0.0109486	1.37967e-06	0.00137318	16966
544	genus	Eubacteriumrectalegroup	1	rs10797540	A	G	21.5487	0.0503179	0.0108389	3.53384e-06	0.0012406	17350
545	genus	Eubacteriumrectalegroup	7	rs10248854	C	A	21.6382	-0.0527827	0.0113463	4.20676e-06	0.00124589	17348
546	genus	Eubacteriumrectalegroup	1	rs3980709	A	T	19.6207	-0.0622701	0.0140572	6.85524e-06	0.00113038	17340
547	genus	Eubacteriumrectalegroup	11	rs2884897	A	G	20.0303	-0.129364	0.0289021	6.44426e-06	0.00184934	10813
548	genus	Eubacteriumrectalegroup	11	rs10892089	C	G	20.5829	-0.0635522	0.0140072	6.21821e-06	0.001185	17351
549	genus	Eubacteriumrectalegroup	1	rs143694765	T	C	19.3464	0.0870025	0.019779	9.75369e-06	0.00127772	15124
550	genus	Eubacteriumrectalegroup	9	rs59427698	A	G	19.3765	-0.0576035	0.0130853	5.36906e-06	0.00116513	16613
551	genus	Eubacteriumrectalegroup	9	rs62547233	A	G	19.9059	0.0536319	0.0120201	9.8982e-06	0.00114633	17347
552	genus	Eubacteriumruminantiumgroup	5	rs2116427	A	G	24.9768	0.0911461	0.0182353	4.67364e-07	0.00321784	7739
553	genus	Eubacteriumruminantiumgroup	22	rs139749	C	T	24.2129	-0.0845439	0.0171791	8.58845e-07	0.00330046	7314
554	genus	Eubacteriumruminantiumgroup	10	rs72836424	C	T	21.6178	-0.139825	0.030069	2.62125e-06	0.00294777	7314
555	genus	Eubacteriumruminantiumgroup	9	rs2229917	A	G	22.4609	0.153538	0.0323922	2.15894e-06	0.00317672	7050
556	genus	Eubacteriumruminantiumgroup	14	rs10131724	A	C	23.2247	-0.199832	0.0414577	2.38663e-06	0.00456081	5071
557	genus	Eubacteriumruminantiumgroup	5	rs16891896	G	A	20.0185	-0.174787	0.0390573	2.3812e-06	0.00419586	4753
558	genus	Eubacteriumruminantiumgroup	8	rs7000472	A	G	21.2785	-0.0762282	0.016523	4.06848e-06	0.00274268	7739
559	genus	Eubacteriumruminantiumgroup	2	rs13025464	T	C	20.247	-0.0737077	0.0163786	6.96842e-06	0.00261042	7738
560	genus	Eubacteriumruminantiumgroup	2	rs2418654	C	T	20.3829	-0.0748879	0.0165852	6.17247e-06	0.00277984	7314
561	genus	Eubacteriumruminantiumgroup	1	rs6676699	G	T	20.4335	-0.0888124	0.0196447	6.37979e-06	0.00264462	7708
562	genus	Eubacteriumruminantiumgroup	12	rs73139629	A	C	21.5491	-0.115098	0.0247909	5.36199e-06	0.00293843	7314
563	genus	Eubacteriumruminantiumgroup	22	rs112375806	T	A	23.7372	0.143141	0.0293757	5.82166e-06	0.00332233	7123
564	genus	Eubacteriumruminantiumgroup	9	rs606117	A	G	21.2903	0.0833243	0.018056	4.81639e-06	0.00292357	7263
565	genus	Eubacteriumruminantiumgroup	6	rs57340348	T	C	21.3047	-0.0979429	0.0212166	4.93278e-06	0.0029052	7314
566	genus	Eubacteriumruminantiumgroup	1	rs2817174	C	T	20.1193	-0.0734306	0.0163687	7.8696e-06	0.00260339	7710
567	genus	Eubacteriumruminantiumgroup	1	rs10923018	G	A	20.3724	0.0726438	0.0160924	6.79541e-06	0.0026262	7739
568	genus	Eubacteriumruminantiumgroup	15	rs11637981	G	T	20.7277	-0.073258	0.0160888	5.43671e-06	0.00267913	7718
569	genus	Eubacteriumruminantiumgroup	12	rs17519472	C	T	21.222	0.107804	0.0233984	4.70356e-06	0.00274569	7710
570	genus	Eubacteriumruminantiumgroup	6	rs209813	G	A	19.1602	-0.103488	0.0236391	9.23146e-06	0.00263148	7264
571	genus	Eubacteriumventriosumgroup	20	rs6048195	A	T	26.803	-0.0603594	0.011658	2.50324e-07	0.00180324	14839
572	genus	Eubacteriumventriosumgroup	20	rs73615400	T	C	24.4398	-0.0956303	0.0193428	9.53613e-07	0.00161122	15146
573	genus	Eubacteriumventriosumgroup	3	rs57199565	T	C	23.8929	0.0783394	0.0160257	7.97037e-07	0.0015998	14913
574	genus	Eubacteriumventriosumgroup	13	rs11617697	A	G	25.0754	-0.143349	0.0286241	7.21757e-07	0.00217667	11497
575	genus	Eubacteriumventriosumgroup	8	rs16884680	G	T	22.3059	-0.0906428	0.0191909	1.73969e-06	0.00145702	15289
576	genus	Eubacteriumventriosumgroup	18	rs12964517	G	A	22.6207	0.0587198	0.0123453	2.07499e-06	0.00147755	15289
577	genus	Eubacteriumventriosumgroup	12	rs876734	C	T	21.7898	-0.0618696	0.0132532	2.88908e-06	0.00145919	14913
578	genus	Eubacteriumventriosumgroup	14	rs3809430	T	C	21.4232	-0.0548171	0.0118426	3.55317e-06	0.00139962	15287
579	genus	Eubacteriumventriosumgroup	16	rs72783037	C	A	21.0097	0.0658926	0.0143747	6.54762e-06	0.00137273	15286
580	genus	Eubacteriumventriosumgroup	4	rs73849225	T	C	18.9053	0.0975711	0.0224388	5.20909e-06	0.00129578	14573
581	genus	Eubacteriumventriosumgroup	13	rs9316536	T	G	19.9081	-0.0817111	0.0183121	7.83519e-06	0.00130059	15289
582	genus	Eubacteriumventriosumgroup	14	rs35179274	C	T	20.6999	-0.0627263	0.013786	5.75792e-06	0.00135243	15287
583	genus	Eubacteriumventriosumgroup	1	rs78250280	G	A	20.7951	0.0749762	0.0164404	3.35791e-06	0.00139999	14835
584	genus	Eubacteriumventriosumgroup	1	rs66746423	C	T	20.7465	0.0751501	0.0164978	6.11142e-06	0.00142131	14578
585	genus	Eubacteriumventriosumgroup	2	rs6704822	A	G	19.6583	0.0739179	0.0166705	6.6223e-06	0.0012843	15289
586	genus	Eubacteriumventriosumgroup	3	rs13082419	C	T	19.6581	-0.0715522	0.016137	9.55987e-06	0.00135399	14501
587	genus	Eubacteriumventriosumgroup	3	rs66830358	T	A	20.0857	0.0528752	0.0117972	6.86917e-06	0.00134522	14913
588	genus	Eubacteriumxylanophilumgroup	20	rs17830032	G	A	26.7437	-0.160597	0.0310515	2.38893e-07	0.00279988	9527
589	genus	Eubacteriumxylanophilumgroup	7	rs13239072	G	A	23.1936	0.0687427	0.0142728	1.81783e-06	0.00174019	13307
590	genus	Eubacteriumxylanophilumgroup	17	rs79582700	C	G	22.6458	-0.0951677	0.0199969	2.40981e-06	0.00170569	13256
591	genus	Eubacteriumxylanophilumgroup	19	rs12980122	C	G	20.6481	-0.108274	0.0238257	5.01935e-06	0.00171245	12039
592	genus	Eubacteriumxylanophilumgroup	16	rs2012708	A	G	20.3983	0.0573202	0.0126905	6.5254e-06	0.0015309	13306
593	genus	Eubacteriumxylanophilumgroup	11	rs2213117	T	G	21.5646	0.0877797	0.0189012	4.21329e-06	0.00167199	12878
594	genus	Eubacteriumxylanophilumgroup	14	rs10140184	A	C	20.9558	0.0576795	0.012599	4.95862e-06	0.00161834	12930
595	genus	Eubacteriumxylanophilumgroup	1	rs10917203	A	C	21.8949	0.0612633	0.0130917	3.15155e-06	0.00169074	12930
596	genus	Eubacteriumxylanophilumgroup	16	rs112176119	C	T	21.3084	-0.113455	0.0245762	3.32766e-06	0.00174397	12199
597	genus	Eubacteriumxylanophilumgroup	9	rs1999224	G	T	21.7457	-0.0949051	0.0203503	3.75492e-06	0.00163149	13309
598	genus	Eubacteriumxylanophilumgroup	4	rs75586835	A	G	18.8847	-0.114498	0.0263455	9.38708e-06	0.00150274	12550
599	genus	Eubacteriumxylanophilumgroup	1	rs4654122	C	G	20.0554	0.0553508	0.0123588	7.19609e-06	0.00150486	13309
600	genus	Faecalibacterium	12	rs12320842	C	G	33.4489	0.094833	0.0163962	7.56951e-09	0.00189303	17638
601	genus	Faecalibacterium	6	rs6910935	A	G	23.6954	0.134864	0.0277032	1.37848e-06	0.00187142	12640
602	genus	Faecalibacterium	14	rs1271565	C	T	23.1929	-0.0576251	0.0119649	1.30169e-06	0.00131336	17638
603	genus	Faecalibacterium	16	rs75499067	C	T	23.8899	0.227585	0.0465522	1.76448e-06	0.00525295	4526
604	genus	Faecalibacterium	13	rs9536330	T	C	20.0237	-0.048317	0.010797	5.33258e-06	0.00110628	18082
605	genus	Faecalibacterium	15	rs28376661	C	G	21.303	0.0504817	0.0109368	3.66454e-06	0.00117655	18087
606	genus	Faecalibacterium	1	rs10927394	G	T	20.5376	-0.232262	0.0512364	7.01885e-06	0.00584529	3495
607	genus	Faecalibacterium	2	rs114946999	C	T	20.6463	-0.0861565	0.01896	5.69574e-06	0.00131575	15673
608	genus	Faecalibacterium	1	rs79656633	T	C	20.3215	0.145631	0.0323019	8.13557e-06	0.00223354	9080
609	genus	Faecalibacterium	10	rs61875484	C	G	19.8259	0.0817953	0.018369	9.18015e-06	0.00118464	16718
610	genus	Faecalibacterium	1	rs12753492	A	C	18.2929	0.0641305	0.0149933	8.80273e-06	0.00104285	17525
611	genus	Faecalibacterium	21	rs2835874	T	C	19.4374	-0.0866356	0.0196496	7.54405e-06	0.00110537	17567
612	genus	Faecalibacterium	8	rs11776390	T	C	20.7907	-0.078354	0.017183	6.39675e-06	0.00124222	16718
613	genus	FamilyXIIIAD3011group	3	rs9852893	C	G	25.9785	0.0657834	0.0129056	3.87539e-07	0.00182844	14184
614	genus	FamilyXIIIAD3011group	20	rs62200412	C	T	23.8908	-0.0800851	0.0163834	5.80219e-07	0.00174603	13661
615	genus	FamilyXIIIAD3011group	1	rs16840310	A	G	24.7765	-0.0608052	0.0122149	6.75113e-07	0.00174191	14201
616	genus	FamilyXIIIAD3011group	1	rs72730932	C	A	25.7943	-0.0899559	0.0177107	6.88766e-07	0.00196516	13102
617	genus	FamilyXIIIAD3011group	15	rs16940167	C	T	20.986	0.0732552	0.0159898	3.90837e-06	0.00147581	14201
618	genus	FamilyXIIIAD3011group	7	rs17156849	G	A	21.178	-0.112891	0.0245292	4.19171e-06	0.00158385	13352
619	genus	FamilyXIIIAD3011group	16	rs62029761	A	G	21.757	0.128753	0.0276002	3.89083e-06	0.00224885	9655
620	genus	FamilyXIIIAD3011group	4	rs11736617	G	A	19.4724	-0.0759493	0.0172101	9.02048e-06	0.0014115	13778
621	genus	FamilyXIIIAD3011group	12	rs12812672	T	C	21.2701	-0.096065	0.020828	2.55807e-06	0.00156579	13565
622	genus	FamilyXIIIAD3011group	6	rs9276029	A	G	19.0947	-0.0811384	0.0185669	8.92766e-06	0.00140577	13566
623	genus	FamilyXIIIAD3011group	15	rs12911842	A	T	19.6125	-0.0811976	0.0183335	6.90824e-06	0.00138677	14125
624	genus	FamilyXIIIAD3011group	5	rs149302	T	C	20.3178	-0.0645635	0.0143225	7.4818e-06	0.00142979	14192
625	genus	FamilyXIIIAD3011group	3	rs9837139	A	G	19.9872	0.10752	0.0240482	8.70808e-06	0.00147561	13527
626	genus	FamilyXIIIAD3011group	9	rs739451	C	T	19.3834	0.0649589	0.0147534	7.8781e-06	0.00136365	14197
627	genus	FamilyXIIIAD3011group	2	rs11126423	C	T	21.2232	0.0904399	0.0196301	5.91249e-06	0.00154303	13735
628	genus	FamilyXIIIUCG001	3	rs1426266	T	C	23.5429	-0.0665521	0.0137151	1.24935e-06	0.00184324	12751
629	genus	FamilyXIIIUCG001	1	rs12049454	T	C	23.3081	-0.0647298	0.0134065	1.17378e-06	0.00182532	12748
630	genus	FamilyXIIIUCG001	1	rs3842897	G	A	21.5272	-0.112639	0.0242751	5.19705e-06	0.00173236	12407
631	genus	FamilyXIIIUCG001	15	rs116979587	T	A	21.7608	-0.121679	0.0260821	3.04638e-06	0.00181207	11989
632	genus	FamilyXIIIUCG001	6	rs62414802	C	T	20.673	-0.0611904	0.013457	4.29181e-06	0.00161904	12750
633	genus	FamilyXIIIUCG001	21	rs2276529	C	G	21.1539	-0.0759406	0.0165099	5.35677e-06	0.0016569	12748
634	genus	FamilyXIIIUCG001	17	rs112362903	A	G	19.9963	-0.149047	0.0333271	7.8777e-06	0.00232596	8579
635	genus	FamilyXIIIUCG001	17	rs8076666	A	G	20.0259	0.088655	0.0198094	8.0183e-06	0.00163037	12265
636	genus	FamilyXIIIUCG001	11	rs7119679	G	A	21.4252	-0.0809085	0.0174782	3.52494e-06	0.00171891	12445
637	genus	FamilyXIIIUCG001	3	rs76463770	A	G	21.1506	0.19313	0.0419866	3.77476e-06	0.00373017	5651
638	genus	Flavonifractor	1	rs12030302	A	G	25.356	-0.0692276	0.0137467	5.6084e-07	0.00234163	10805
639	genus	Flavonifractor	10	rs806808	T	C	23.8723	0.0667272	0.0136557	1.17972e-06	0.00220573	10801
640	genus	Flavonifractor	11	rs34066017	A	G	22.8741	0.0764294	0.0159789	1.52086e-06	0.00213261	10705
641	genus	Flavonifractor	1	rs11811696	T	C	23.1859	-0.116063	0.0241012	2.07346e-06	0.00226377	10221
642	genus	Flavonifractor	16	rs11642826	G	C	20.3904	0.14686	0.0325191	6.64895e-06	0.00249595	8151
643	genus	Flavonifractor	5	rs114873521	C	T	19.5563	-0.130067	0.0294087	7.12522e-06	0.00213181	9156
644	genus	Flavonifractor	2	rs6761463	G	C	20.4043	-0.083392	0.0184596	8.10902e-06	0.00188521	10805
645	genus	Flavonifractor	1	rs12038887	C	G	19.8364	0.0942719	0.0211646	9.37203e-06	0.00187121	10583
646	genus	Fusicatenibacter	1	rs4378146	A	C	24.2364	-0.0616691	0.0125259	7.20451e-07	0.0013924	17384
647	genus	Fusicatenibacter	5	rs62353480	A	G	23.2069	-0.0701397	0.0145589	1.56768e-06	0.00143783	16119
648	genus	Fusicatenibacter	3	rs704418	T	C	23.9337	0.0739124	0.0151073	7.77428e-07	0.00143764	16626
649	genus	Fusicatenibacter	8	rs2132128	G	A	23.1729	-0.0771914	0.0160344	1.07686e-06	0.00133245	17370
650	genus	Fusicatenibacter	18	rs206581	A	G	19.7453	-0.0568339	0.0127894	8.95756e-06	0.00113467	17384
651	genus	Fusicatenibacter	2	rs62187631	T	C	19.9094	-0.0710571	0.015924	4.54526e-06	0.00120372	16522
652	genus	Fusicatenibacter	10	rs2025938	G	A	22.1695	-0.0967298	0.0205426	2.98832e-06	0.00141693	15626
653	genus	Fusicatenibacter	10	rs3303	T	C	21.8361	-0.0953657	0.020407	3.93891e-06	0.00129232	16877
654	genus	Fusicatenibacter	9	rs2039204	T	A	21.233	-0.0497414	0.0107941	3.94178e-06	0.00122013	17383
655	genus	Fusicatenibacter	15	rs8028026	A	G	19.2566	-0.0792146	0.0180505	8.0633e-06	0.0011643	16522
656	genus	Fusicatenibacter	17	rs1864685	A	C	20.9468	-0.0494799	0.0108105	4.96161e-06	0.00120433	17374
657	genus	Fusicatenibacter	2	rs792108	T	C	19.9366	-0.0508345	0.0113843	8.49535e-06	0.00117302	16978
658	genus	Fusicatenibacter	7	rs60254196	A	G	20.2711	-0.0492427	0.0109365	5.46739e-06	0.00119268	16978
659	genus	Fusicatenibacter	17	rs9905659	G	A	20.3518	-0.061617	0.0136576	7.30993e-06	0.00116949	17384
660	genus	Fusicatenibacter	16	rs8063430	T	C	21.9211	-0.104026	0.022217	4.9289e-06	0.00140773	15552
661	genus	Fusicatenibacter	20	rs6515626	G	A	20.3809	0.141575	0.0313559	7.28654e-06	0.00260813	7796
662	genus	Fusicatenibacter	21	rs10439674	A	G	19.3645	-0.0572129	0.0130007	7.68485e-06	0.00111301	17381
663	genus	Fusicatenibacter	20	rs167879	C	T	19.6538	-0.0659543	0.0148763	5.86893e-06	0.00118685	16542
664	genus	Fusicatenibacter	12	rs73103914	A	G	19.7333	-0.0597324	0.0134458	8.29563e-06	0.00113398	17384
665	genus	Gordonibacter	3	rs76287110	A	T	27.1479	-0.242965	0.0466177	1.67486e-07	0.00773851	3483
666	genus	Gordonibacter	12	rs7294633	C	T	26.4867	0.12867	0.0249946	3.43763e-07	0.00706786	3723
667	genus	Gordonibacter	17	rs7220558	A	T	24.7604	0.116884	0.0234834	6.70634e-07	0.00661024	3723
668	genus	Gordonibacter	7	rs71545975	A	G	20.6277	-0.153972	0.0338918	7.03944e-06	0.00577059	3556
669	genus	Gordonibacter	4	rs35042269	C	A	19.974	-0.180293	0.0403296	8.10852e-06	0.00552842	3595
670	genus	Gordonibacter	4	rs72714787	C	A	23.1285	0.181405	0.0377102	1.42889e-06	0.00617727	3723
671	genus	Gordonibacter	7	rs322296	G	A	22.4268	0.17869	0.037722	4.02422e-06	0.0062031	3595
672	genus	Gordonibacter	1	rs72939513	A	G	19.0148	-0.21399	0.0490592	7.98199e-06	0.00550832	3435
673	genus	Gordonibacter	1	rs3765837	T	G	19.3371	-0.190729	0.0433608	7.16906e-06	0.0054115	3556
674	genus	Gordonibacter	2	rs13412653	A	C	20.2184	0.107597	0.0239228	8.61141e-06	0.00540424	3723
675	genus	Gordonibacter	7	rs117347059	G	C	20.2251	-0.128261	0.0285123	9.16713e-06	0.00546295	3684
676	genus	Gordonibacter	17	rs16955299	G	A	20.5157	-0.196423	0.0433538	6.37019e-06	0.00571387	3572
677	genus	Gordonibacter	9	rs4596722	A	G	19.7378	0.102908	0.0231571	9.0568e-06	0.00527645	3723
678	genus	Gordonibacter	7	rs768830	G	A	20.2016	0.149852	0.0333315	7.75583e-06	0.00539976	3723
679	genus	Gordonibacter	12	rs61934597	C	T	19.6962	-0.172495	0.0388567	8.36672e-06	0.00532087	3684
680	genus	Haemophilus	6	rs12191680	C	G	28.2815	0.106544	0.0200323	1.46913e-07	0.00309383	9115
681	genus	Haemophilus	6	rs9382510	C	T	29.3358	-0.093521	0.0172649	7.12051e-08	0.00320808	9117
682	genus	Haemophilus	13	rs9574096	A	T	22.4992	-0.0736375	0.0155227	2.1802e-06	0.00246202	9118
683	genus	Haemophilus	10	rs76022354	C	T	23.4076	0.244638	0.0505504	1.83031e-06	0.0064317	3618
684	genus	Haemophilus	16	rs111582866	G	A	22.8095	-0.124265	0.026016	1.27347e-06	0.00271839	8370
685	genus	Haemophilus	17	rs9895850	T	C	21.4274	-0.192957	0.0416755	2.1406e-06	0.00464658	4592
686	genus	Haemophilus	12	rs35509	G	A	22.7622	0.128249	0.0268779	2.00952e-06	0.0026935	8430
687	genus	Haemophilus	9	rs78909003	T	C	23.867	-0.246256	0.0503924	1.66745e-06	0.00666516	3559
688	genus	Haemophilus	6	rs9328464	T	C	23.6098	0.0723095	0.0148799	1.42269e-06	0.00258296	9119
689	genus	Haemophilus	22	rs4822728	T	C	21.7351	0.0705861	0.0151388	3.47849e-06	0.00237835	9119
690	genus	Haemophilus	11	rs10840326	C	G	19.9968	-0.0677384	0.0151463	7.36533e-06	0.00224532	8888
691	genus	Haemophilus	13	rs12876183	T	A	20.0955	0.0749201	0.016711	9.6249e-06	0.00220149	9110
692	genus	Haemophilus	9	rs10781340	G	A	21.7983	0.0948915	0.0203221	4.32266e-06	0.00240684	9037
693	genus	Haemophilus	7	rs56310940	G	C	19.2457	-0.108393	0.0247052	7.23232e-06	0.00210652	9119
694	genus	Holdemanella	6	rs761624	C	G	28.572	0.0959801	0.0179537	1.37775e-07	0.00369502	7706
695	genus	Holdemanella	6	rs607782	T	C	24.5111	-0.0854214	0.0172515	7.19447e-07	0.00327754	7456
696	genus	Holdemanella	10	rs75764681	T	C	22.3227	-0.283103	0.0598999	1.94273e-06	0.0073835	3003
697	genus	Holdemanella	19	rs73011279	T	C	23.2681	-0.0961669	0.0199336	1.36046e-06	0.00311185	7456
698	genus	Holdemanella	9	rs4541991	T	C	22.7411	-0.0927334	0.0194435	2.10094e-06	0.00296195	7657
699	genus	Holdemanella	7	rs1830029	C	G	20.4545	-0.0954096	0.021093	5.34728e-06	0.00273659	7456
700	genus	Holdemanella	4	rs12513188	G	A	21.4208	0.0903906	0.0195276	4.6548e-06	0.00277492	7700
701	genus	Holdemanella	10	rs12415649	G	C	19.396	0.0839384	0.0190567	7.87995e-06	0.00252573	7662
702	genus	Holdemanella	1	rs1926302	G	A	21.7622	-0.107972	0.0231421	7.50141e-06	0.0028183	7702
703	genus	Holdemanella	13	rs17586763	T	C	19.84	-0.227285	0.0510135	7.71949e-06	0.00517363	3817
704	genus	Holdemanella	19	rs8113760	G	A	20.7504	0.078999	0.01734	4.62395e-06	0.00277606	7456
705	genus	Holdemanella	8	rs34187114	C	A	21.3752	-0.104505	0.022601	5.13495e-06	0.00276759	7704
706	genus	Holdemanella	3	rs35228298	G	A	21.225	0.0934832	0.0202886	7.29849e-06	0.00283938	7456
707	genus	Holdemanella	19	rs62113381	T	C	20.6474	-0.105447	0.0232029	5.53879e-06	0.00281736	7310
708	genus	Holdemania	11	rs1867876	T	C	27.0034	0.0842919	0.0162192	2.7388e-07	0.00295636	9109
709	genus	Holdemania	6	rs9500080	C	T	26.8343	0.0926764	0.0178886	4.08515e-07	0.00293886	9106
710	genus	Holdemania	20	rs6133067	T	C	26.0137	0.0910829	0.0178561	5.16929e-07	0.00292716	8863
711	genus	Holdemania	12	rs150096134	T	A	23.8309	0.162139	0.0332089	2.37767e-06	0.00343988	6906
712	genus	Holdemania	14	rs41438744	C	G	21.3637	-0.12487	0.027013	2.44434e-06	0.0024117	8839
713	genus	Holdemania	5	rs77293403	A	G	23.1758	0.164556	0.0341775	1.77466e-06	0.00304698	7585
714	genus	Holdemania	10	rs80149660	C	T	20.1261	-0.232987	0.0519183	6.04217e-06	0.00609673	3283
715	genus	Holdemania	13	rs116500994	G	T	21.9757	-0.13755	0.0293386	2.34479e-06	0.00260006	8432
716	genus	Holdemania	17	rs55888180	C	G	20.6974	0.128671	0.0282795	5.89194e-06	0.00243996	8464
717	genus	Holdemania	5	rs4146507	C	T	20.1628	0.079488	0.0177002	7.22973e-06	0.00220934	9108
718	genus	Holdemania	15	rs111745969	A	G	20.6108	0.120677	0.0265781	3.70776e-06	0.00249779	8233
719	genus	Holdemania	8	rs113593397	A	G	20.8218	-0.128935	0.0282526	9.35728e-06	0.00250417	8296
720	genus	Holdemania	10	rs10885477	T	C	20.0325	-0.135137	0.0301894	8.59833e-06	0.00230047	8690
721	genus	Holdemania	13	rs9529719	T	C	21.2762	0.074038	0.0160494	5.96669e-06	0.00233131	9107
722	genus	Holdemania	3	rs967319	T	C	19.9054	0.0788638	0.0176744	8.38155e-06	0.0021812	9108
723	genus	Holdemania	7	rs12701617	A	G	19.541	-0.0660617	0.0149427	9.51844e-06	0.00214182	9106
724	genus	Holdemania	7	rs73139538	G	A	20.5851	-0.148594	0.0327469	7.77178e-06	0.00253711	8095
725	genus	Holdemania	17	rs11080063	G	A	19.7069	-0.0665238	0.0149837	6.66887e-06	0.00216068	9103
726	genus	Howardella	11	rs901099	T	G	25.6753	-0.12718	0.0250924	6.52858e-07	0.0069947	3647
727	genus	Howardella	18	rs1484873	A	G	24.1639	-0.227831	0.046335	2.55918e-06	0.00665641	3608
728	genus	Howardella	7	rs17167098	G	A	23.1289	-0.169366	0.0352068	1.12323e-06	0.00641201	3586
729	genus	Howardella	4	rs609430	T	G	21.9065	-0.112045	0.0239328	3.34484e-06	0.00573782	3798
730	genus	Howardella	7	rs36081916	T	C	20.2119	-0.18123	0.0402987	4.7004e-06	0.00624939	3216
731	genus	Howardella	17	rs12452946	A	G	21.3584	-0.105833	0.0228941	3.80393e-06	0.00559213	3800
732	genus	Howardella	1	rs61771805	A	T	21.2244	-0.136779	0.0296811	4.0274e-06	0.00584498	3612
733	genus	Howardella	18	rs672217	G	A	21.9837	0.164146	0.0349993	3.52468e-06	0.00605447	3611
734	genus	Howardella	2	rs3791893	A	G	18.6668	0.147035	0.034023	9.49716e-06	0.00489727	3795
735	genus	Howardella	15	rs10048062	C	T	19.1617	-0.147352	0.0336531	8.58873e-06	0.00501988	3800
736	genus	Howardella	14	rs2154047	C	A	20.9985	-0.192557	0.0420093	9.97042e-06	0.00576564	3623
737	genus	Hungatella	4	rs13128780	T	C	22.9035	-0.149725	0.0312777	1.74998e-06	0.00569753	3999
738	genus	Hungatella	15	rs72759041	G	T	19.9272	-0.126025	0.0282242	3.86095e-06	0.00507322	3910
739	genus	Hungatella	5	rs10044993	C	A	19.4002	0.139547	0.0316748	8.06668e-06	0.00459025	4209
740	genus	Hungatella	8	rs13249325	T	G	19.5984	-0.100023	0.0225883	9.69162e-06	0.00463693	4209
741	genus	Hungatella	14	rs17092615	G	A	20.2917	0.152235	0.0337867	7.37677e-06	0.00503854	4009
742	genus	Intestinibacter	4	rs10805326	G	A	30.7984	0.0775151	0.0139665	3.54544e-08	0.00249748	12303
743	genus	Intestinibacter	15	rs4327025	G	A	27.5419	-0.0810346	0.0154397	1.64326e-07	0.002234	12303
744	genus	Intestinibacter	11	rs478972	T	C	23.0566	-0.142681	0.0297116	1.81991e-06	0.00222682	10333
745	genus	Intestinibacter	5	rs6875660	C	T	21.0851	0.0890455	0.0193905	3.05781e-06	0.00171255	12293
746	genus	Intestinibacter	9	rs16938435	T	C	22.7023	-0.112189	0.0235439	1.80097e-06	0.00184216	12303
747	genus	Intestinibacter	20	rs6062862	A	G	20.4029	0.0924508	0.0204658	6.67984e-06	0.00167136	12189
748	genus	Intestinibacter	16	rs118030283	G	A	21.8907	-0.151829	0.0324471	2.67439e-06	0.00247355	8830
749	genus	Intestinibacter	12	rs11109097	C	T	20.3016	0.0624272	0.0138539	5.49484e-06	0.0017054	11886
750	genus	Intestinibacter	6	rs9348442	C	T	19.9839	0.099082	0.0221625	6.25936e-06	0.00162194	12303
751	genus	Intestinibacter	5	rs447950	A	G	21.1391	0.0628342	0.0136652	5.63911e-06	0.00171554	12303
752	genus	Intestinibacter	6	rs62430350	T	C	18.4756	0.151096	0.0351476	6.84229e-06	0.00240992	7650
753	genus	Intestinibacter	4	rs2702387	A	G	21.2046	0.0608559	0.0132145	4.25994e-06	0.00172252	12291
754	genus	Intestinibacter	3	rs68093214	C	T	19.5213	0.0662258	0.0149877	9.25769e-06	0.00163996	11886
755	genus	Intestinibacter	11	rs2098844	C	T	20.0667	-0.0575295	0.0128416	6.78879e-06	0.00163024	12291
756	genus	Intestinibacter	2	rs893394	G	A	19.9066	0.0583322	0.0130729	7.85038e-06	0.00167227	11886
757	genus	Intestinimonas	10	rs11258178	A	G	24.2595	0.0660742	0.0134139	6.98195e-07	0.00205793	11766
758	genus	Intestinimonas	11	rs12226153	A	G	24.2449	-0.151142	0.0306922	5.12171e-07	0.0026804	9023
759	genus	Intestinimonas	16	rs4784055	T	C	20.6185	-0.175324	0.038599	8.71812e-07	0.00641998	3193
760	genus	Intestinimonas	2	rs716604	A	G	24.2846	0.0818068	0.0165992	8.5663e-07	0.00200496	12090
761	genus	Intestinimonas	16	rs2930225	G	T	22.7466	0.0729524	0.0152948	1.34622e-06	0.00189181	12003
762	genus	Intestinimonas	3	rs62240188	G	A	23.6968	0.130074	0.0267179	2.20308e-06	0.00230655	10252
763	genus	Intestinimonas	5	rs2731794	C	T	21.9379	0.120632	0.0257529	1.91744e-06	0.00197657	11079
764	genus	Intestinimonas	15	rs7170984	T	C	21.8539	-0.0658116	0.0140767	2.98356e-06	0.00180464	12090
765	genus	Intestinimonas	7	rs10262702	T	C	22.1857	0.0918017	0.0194885	2.06073e-06	0.00188234	11766
766	genus	Intestinimonas	1	rs12566247	T	A	22.1498	0.0637084	0.0135355	2.19054e-06	0.00183115	12076
767	genus	Intestinimonas	7	rs1859797	G	A	20.9777	0.060368	0.0131793	4.12235e-06	0.00178004	11766
768	genus	Intestinimonas	8	rs17067892	C	T	18.3797	0.107194	0.0250013	6.37926e-06	0.00158988	11544
769	genus	Intestinimonas	2	rs72982915	C	T	20.6748	0.183158	0.0402743	4.91157e-06	0.00368556	5591
770	genus	Intestinimonas	4	rs994794	G	C	20.2804	-0.141905	0.0315074	7.30503e-06	0.00218815	9250
771	genus	Intestinimonas	20	rs4113676	A	C	19.8607	-0.218507	0.0490152	7.41635e-06	0.00623011	3170
772	genus	Intestinimonas	3	rs9823439	T	C	19.5948	-0.0581947	0.0131455	9.85876e-06	0.00166289	11766
773	genus	Intestinimonas	6	rs62427239	C	A	19.5683	0.162658	0.0367647	9.40505e-06	0.00305632	6385
774	genus	Intestinimonas	3	rs2276760	A	G	20.1746	-0.0685233	0.0152546	7.84062e-06	0.00166744	12081
775	genus	Intestinimonas	6	rs6934519	C	T	20.9784	0.0692373	0.0151154	8.56956e-06	0.00173261	12089
776	genus	Intestinimonas	13	rs1000888	C	G	19.5838	-0.0585038	0.013219	9.71299e-06	0.00161749	12090
777	genus	Lachnoclostridium	20	rs6112314	A	C	26.961	-0.0561715	0.0108174	2.43212e-07	0.00150899	17842
778	genus	Lachnoclostridium	3	rs62285313	A	G	22.6524	0.0864203	0.0181565	1.58331e-06	0.00133158	16991
779	genus	Lachnoclostridium	17	rs78068103	A	G	20.8113	0.0886199	0.0194248	3.66519e-06	0.0011895	17477
780	genus	Lachnoclostridium	3	rs615997	T	C	23.0913	0.0511752	0.0106491	2.02677e-06	0.00128771	17911
781	genus	Lachnoclostridium	12	rs61915992	A	T	21.7879	0.0803876	0.0172209	2.6727e-06	0.00129746	16773
782	genus	Lachnoclostridium	18	rs789029	C	T	21.6005	-0.0641289	0.0137974	3.75328e-06	0.00120393	17922
783	genus	Lachnoclostridium	1	rs12566975	T	C	19.5776	-0.0468097	0.0105787	9.57204e-06	0.00109137	17921
784	genus	Lachnoclostridium	8	rs4738679	G	A	20.8106	-0.0520267	0.011404	4.41754e-06	0.00116003	17921
785	genus	Lachnoclostridium	3	rs1031599	G	T	20.0367	-0.078627	0.0175644	6.31376e-06	0.00115047	17398
786	genus	Lachnoclostridium	17	rs72829893	G	T	19.1954	0.117472	0.0268103	5.57766e-06	0.00154538	12404
787	genus	Lachnoclostridium	4	rs3821998	C	A	20.1417	-0.0864066	0.0192519	6.72052e-06	0.00112284	17920
788	genus	Lachnoclostridium	18	rs2385421	A	G	17.0438	0.0746186	0.0180734	7.13717e-06	0.000951206	17903
789	genus	Lachnoclostridium	2	rs1528479	G	A	19.781	-0.0497798	0.0111919	9.63976e-06	0.00113068	17477
790	genus	Lachnoclostridium	12	rs1997204	T	C	19.9378	-0.108075	0.0242022	5.97081e-06	0.00140844	14138
791	genus	Lachnoclostridium	16	rs62028349	G	C	19.6677	0.0469989	0.0105971	9.17043e-06	0.00109632	17922
792	genus	Lachnospira	5	rs13157098	A	G	24.4525	-0.0768058	0.0155312	5.99315e-07	0.00153121	15947
793	genus	Lachnospira	11	rs4923324	G	A	21.4163	-0.0617321	0.0133387	2.43593e-06	0.00129722	16490
794	genus	Lachnospira	2	rs56791201	T	C	21.9141	0.051823	0.0110697	2.92823e-06	0.00132765	16486
795	genus	Lachnospira	6	rs2326833	C	G	21.0464	-0.078495	0.017109	4.59648e-06	0.00134473	15632
796	genus	Lachnospira	3	rs4686798	T	C	21.8576	0.0531826	0.0113747	2.73936e-06	0.00132335	16497
797	genus	Lachnospira	4	rs159484	G	A	20.1548	0.0794668	0.0176999	6.67622e-06	0.00122112	16487
798	genus	Lachnospira	12	rs2520509	A	G	20.0966	0.0519063	0.011578	7.41854e-06	0.00121664	16500
799	genus	LachnospiraceaeFCS020group	19	rs7249113	G	A	25.9034	0.0679483	0.0133496	3.72097e-07	0.00191058	13534
800	genus	LachnospiraceaeFCS020group	1	rs12078956	C	G	22.6535	0.106101	0.0222904	2.15431e-06	0.00172642	13101
801	genus	LachnospiraceaeFCS020group	16	rs369444	C	G	23.4673	0.125481	0.0259008	3.14826e-06	0.00187942	12465
802	genus	LachnospiraceaeFCS020group	2	rs72793667	A	G	22.463	-0.116881	0.0246589	1.63421e-06	0.00180913	12396
803	genus	LachnospiraceaeFCS020group	19	rs1363769	T	C	19.9218	-0.200628	0.0449372	1.58163e-06	0.00557577	3555
804	genus	LachnospiraceaeFCS020group	8	rs10093861	G	A	22.0445	-0.0568869	0.0121152	3.05624e-06	0.00159835	13772
805	genus	LachnospiraceaeFCS020group	13	rs9788306	C	T	23.071	-0.062804	0.0130744	1.38618e-06	0.00167265	13772
806	genus	LachnospiraceaeFCS020group	5	rs113859143	G	C	20.2401	-0.108906	0.0242055	2.5545e-06	0.00152684	13238
807	genus	LachnospiraceaeFCS020group	1	rs9919338	G	C	21.0413	-0.0553339	0.0120621	4.90667e-06	0.00152616	13768
808	genus	LachnospiraceaeFCS020group	11	rs35035870	T	C	21.1503	-0.190615	0.0414403	2.62028e-06	0.00373604	5642
809	genus	LachnospiraceaeFCS020group	3	rs2862811	T	C	21.532	0.0564927	0.0121736	3.91911e-06	0.00156124	13772
810	genus	LachnospiraceaeFCS020group	10	rs1254846	G	A	20.7677	0.105963	0.0232501	5.59664e-06	0.00157442	13172
811	genus	LachnospiraceaeFCS020group	6	rs4452603	T	G	19.745	0.0604208	0.0135965	8.9819e-06	0.00146208	13487
812	genus	LachnospiraceaeFCS020group	4	rs2322265	C	T	22.1463	-0.0666305	0.0141577	5.20809e-06	0.00160572	13772
813	genus	LachnospiraceaeFCS020group	10	rs3999074	G	T	20.4155	-0.0550587	0.0121847	6.55048e-06	0.00148041	13772
814	genus	LachnospiraceaeFCS020group	4	rs9308097	A	G	20.0541	0.055381	0.0123659	7.4729e-06	0.00147891	13542
815	genus	LachnospiraceaeNC2004group	20	rs6116753	G	A	22.616	0.0994748	0.0209139	2.9225e-06	0.00359064	6278
816	genus	LachnospiraceaeNC2004group	5	rs3756315	A	G	21.9836	-0.0883469	0.0188397	3.32583e-06	0.00346308	6328
817	genus	LachnospiraceaeNC2004group	1	rs12127733	G	A	21.9146	0.115182	0.0246006	3.10594e-06	0.00350863	6226
818	genus	LachnospiraceaeNC2004group	18	rs17067076	G	A	19.268	-0.154631	0.0352194	5.61206e-06	0.00431412	4449
819	genus	LachnospiraceaeNC2004group	9	rs1331592	C	G	20.7278	0.0948806	0.0208369	5.34359e-06	0.0032659	6328
820	genus	LachnospiraceaeNC2004group	9	rs1928659	T	C	20.4904	0.102522	0.0226445	6.17241e-06	0.0037023	5516
821	genus	LachnospiraceaeNC2004group	13	rs1929743	T	C	19.3449	0.0837206	0.0190318	9.0551e-06	0.00304771	6330
822	genus	LachnospiraceaeNC2004group	13	rs12863463	G	A	20.4903	-0.156365	0.0345372	6.03984e-06	0.00370229	5516
823	genus	LachnospiraceaeNC2004group	17	rs117467633	T	C	19.6042	-0.169687	0.0383169	9.13317e-06	0.00384803	5077
824	genus	LachnospiraceaeNC2004group	6	rs12208226	C	A	20.6603	-0.154739	0.0340372	9.7484e-06	0.00366405	5620
825	genus	LachnospiraceaeND3007group	16	rs9932954	A	G	23.4643	-0.0561864	0.0115984	1.24882e-06	0.0015393	15222
826	genus	LachnospiraceaeND3007group	4	rs13110238	C	G	20.1077	-0.0636978	0.0142041	4.47808e-06	0.0013372	15019
827	genus	LachnospiraceaeND3007group	10	rs72776675	T	C	19.1203	-0.0647067	0.014797	8.71689e-06	0.00124813	15302
828	genus	LachnospiraceaeND3007group	3	rs2861203	G	A	20.2155	0.0572304	0.0127279	7.36931e-06	0.00131927	15305
829	genus	LachnospiraceaeNK4A136group	11	rs12362320	G	C	24.6378	0.0573168	0.0115466	8.04224e-07	0.0014677	16764
830	genus	LachnospiraceaeNK4A136group	1	rs954878	A	G	22.7795	-0.0520656	0.0109082	1.78203e-06	0.00132072	17227
831	genus	LachnospiraceaeNK4A136group	8	rs7832116	A	G	22.1961	-0.0714756	0.0151703	3.57084e-06	0.00128754	17219
832	genus	LachnospiraceaeNK4A136group	3	rs7616165	G	T	22.7279	-0.230542	0.0483465	2.77391e-06	0.00552354	4094
833	genus	LachnospiraceaeNK4A136group	3	rs76193507	A	G	21.1175	-0.22973	0.0499776	2.9309e-06	0.00587068	3578
834	genus	LachnospiraceaeNK4A136group	17	rs11263806	A	G	20.1864	-0.0524615	0.0116758	5.06517e-06	0.00116994	17236
835	genus	LachnospiraceaeNK4A136group	19	rs73044693	A	G	21.8965	-0.10758	0.0229884	3.57256e-06	0.00171162	12773
836	genus	LachnospiraceaeNK4A136group	5	rs160061	A	G	22.5936	0.0513831	0.0108094	2.12198e-06	0.00130943	17234
837	genus	LachnospiraceaeNK4A136group	10	rs7073658	T	G	20.7432	-0.0499621	0.0109693	5.2691e-06	0.00120217	17236
838	genus	LachnospiraceaeNK4A136group	14	rs68104925	T	C	22.6443	-0.0549104	0.0115385	2.36779e-06	0.00131289	17227
839	genus	LachnospiraceaeNK4A136group	19	rs12611395	A	G	20.4326	-0.0902532	0.0199652	5.83039e-06	0.00123801	16486
840	genus	LachnospiraceaeNK4A136group	17	rs2880566	T	C	19.8132	0.0599578	0.0134693	5.61428e-06	0.0011486	17232
841	genus	LachnospiraceaeNK4A136group	8	rs28540839	A	C	21.1214	0.0508285	0.0110591	9.34319e-06	0.00125849	16764
842	genus	LachnospiraceaeNK4A136group	5	rs59805249	T	C	20.2578	0.0936162	0.0207982	9.45385e-06	0.00133159	15195
843	genus	LachnospiraceaeNK4A136group	7	rs10952110	G	T	19.794	0.0487709	0.0109614	9.08113e-06	0.00117949	16764
844	genus	LachnospiraceaeNK4A136group	3	rs4955932	T	C	20.2508	-0.0492283	0.0109388	7.05426e-06	0.00117367	17236
845	genus	LachnospiraceaeUCG001	3	rs437876	T	C	29.3703	0.0784637	0.0144768	7.1655e-08	0.00288585	10150
846	genus	LachnospiraceaeUCG001	3	rs985416	C	T	28.4752	0.0970258	0.0181807	1.45591e-07	0.0028637	9917
847	genus	LachnospiraceaeUCG001	1	rs2050911	G	A	23.8266	0.0751466	0.0153934	1.10648e-06	0.00234287	10148
848	genus	LachnospiraceaeUCG001	9	rs10815577	C	G	22.6359	-0.0683706	0.0143691	1.71503e-06	0.00222583	10149
849	genus	LachnospiraceaeUCG001	9	rs573933	T	C	21.5612	-0.107898	0.0232346	3.10508e-06	0.00212017	10150
850	genus	LachnospiraceaeUCG001	1	rs78848836	A	G	20.9371	-0.118868	0.0259753	3.38171e-06	0.00219813	9506
851	genus	LachnospiraceaeUCG001	6	rs9403580	C	T	22.006	0.107801	0.0229777	3.46785e-06	0.00217558	10095
852	genus	LachnospiraceaeUCG001	17	rs7213933	T	A	19.7191	-0.0816269	0.01838	9.01671e-06	0.00197612	9961
853	genus	LachnospiraceaeUCG001	19	rs8104225	A	G	20.3647	0.0892098	0.0197665	8.04216e-06	0.00205158	9908
854	genus	LachnospiraceaeUCG001	16	rs74034332	G	A	19.2813	0.168045	0.0382637	3.33351e-06	0.00320219	6004
855	genus	LachnospiraceaeUCG001	7	rs62496417	T	G	20.4061	-0.0748504	0.0165681	5.87504e-06	0.00200681	10150
856	genus	LachnospiraceaeUCG001	12	rs2371284	T	C	20.0519	-0.0761893	0.0170127	7.55967e-06	0.0020094	9961
857	genus	LachnospiraceaeUCG001	1	rs12131224	C	T	20.42	0.117095	0.02591	7.39863e-06	0.00210637	9676
858	genus	LachnospiraceaeUCG001	14	rs4981345	T	C	20.7129	-0.0681973	0.0149831	6.08596e-06	0.0020755	9961
859	genus	LachnospiraceaeUCG001	1	rs79476906	T	A	19.5371	-0.087088	0.0197008	8.27425e-06	0.00196658	9917
860	genus	LachnospiraceaeUCG001	8	rs7341608	T	C	19.5103	-0.0784757	0.0177648	9.48124e-06	0.00196389	9917
861	genus	LachnospiraceaeUCG004	1	rs12747809	G	A	24.4858	-0.062197	0.0125685	8.64875e-07	0.00169025	14464
862	genus	LachnospiraceaeUCG004	2	rs2882478	G	A	23.7781	-0.0577091	0.0118338	1.20811e-06	0.00164125	14466
863	genus	LachnospiraceaeUCG004	7	rs12673420	G	A	21.9274	0.0554351	0.0118375	2.98079e-06	0.00151402	14463
864	genus	LachnospiraceaeUCG004	6	rs2444793	C	T	21.0615	-0.0542433	0.0118188	4.77076e-06	0.00145432	14463
865	genus	LachnospiraceaeUCG004	4	rs2726805	A	G	20.591	0.0548397	0.0120844	6.30399e-06	0.00142158	14466
866	genus	LachnospiraceaeUCG004	3	rs11128180	A	G	21.4011	0.0648288	0.0140126	4.51737e-06	0.00147743	14466
867	genus	LachnospiraceaeUCG004	14	rs12894272	A	G	21.4326	0.0579792	0.0125229	4.33949e-06	0.0014799	14463
868	genus	LachnospiraceaeUCG004	6	rs233486	A	G	20.2277	-0.0799088	0.017766	6.28457e-06	0.00147344	13710
869	genus	LachnospiraceaeUCG004	12	rs35182105	A	G	20.519	-0.109724	0.024221	4.86508e-06	0.00155582	13170
870	genus	LachnospiraceaeUCG004	1	rs6656451	C	T	20.7005	-0.05436	0.011947	5.56781e-06	0.00142992	14458
871	genus	LachnospiraceaeUCG004	1	rs12072562	T	C	19.2212	0.133104	0.0303566	7.0737e-06	0.0020908	9176
872	genus	LachnospiraceaeUCG004	13	rs2706242	G	C	20.3687	-0.0901399	0.0199712	9.83848e-06	0.00145031	14026
873	genus	LachnospiraceaeUCG004	3	rs7629954	A	G	20.7134	0.108441	0.023825	5.77222e-06	0.00164566	12568
874	genus	LachnospiraceaeUCG008	11	rs10793103	C	T	28.8805	0.0974344	0.0181279	9.34937e-08	0.00410183	7014
875	genus	LachnospiraceaeUCG008	3	rs9873555	G	C	26.9245	-0.121162	0.0233467	2.41343e-07	0.00407827	6577
876	genus	LachnospiraceaeUCG008	2	rs13024781	T	C	22.3738	-0.0798769	0.0168846	2.29166e-06	0.00317973	7016
877	genus	LachnospiraceaeUCG008	11	rs10741777	T	C	24.987	-0.0973842	0.0194791	7.68659e-07	0.00355081	7014
878	genus	LachnospiraceaeUCG008	16	rs955844	A	C	24.0731	0.112064	0.0228369	1.80994e-06	0.00349641	6863
879	genus	LachnospiraceaeUCG008	4	rs67078837	T	C	24.5489	-0.0845848	0.0170693	7.68189e-07	0.00348777	7016
880	genus	LachnospiraceaeUCG008	2	rs62277846	C	T	23.2052	0.102292	0.0212319	1.58892e-06	0.00329751	7016
881	genus	LachnospiraceaeUCG008	1	rs10801803	G	A	23.1712	-0.117029	0.0243085	1.40029e-06	0.00329222	7017
882	genus	LachnospiraceaeUCG008	12	rs61944774	A	G	20.8484	0.179838	0.0393797	6.34122e-06	0.00346385	6000
883	genus	LachnospiraceaeUCG008	15	rs75356640	G	A	20.2781	0.136523	0.0303128	9.83206e-06	0.00314814	6423
884	genus	LachnospiraceaeUCG008	8	rs57254474	G	A	19.8309	0.0886511	0.0199045	6.92061e-06	0.00281896	7017
885	genus	LachnospiraceaeUCG008	6	rs57091572	A	G	21.9309	-0.110443	0.0235801	2.85822e-06	0.0031465	6950
886	genus	LachnospiraceaeUCG010	10	rs11192447	A	G	27.0349	0.126592	0.024345	4.68957e-07	0.00212538	12695
887	genus	LachnospiraceaeUCG010	21	rs9981767	A	C	24.6256	0.0655062	0.0131994	9.96373e-07	0.00191809	12816
888	genus	LachnospiraceaeUCG010	14	rs74315802	G	T	22.3393	0.0867262	0.0183477	3.19006e-06	0.00175412	12715
889	genus	LachnospiraceaeUCG010	9	rs12346653	C	T	22.2019	0.0657686	0.0139569	2.70321e-06	0.00172963	12816
890	genus	LachnospiraceaeUCG010	19	rs10414815	T	C	20.606	0.10453	0.0230253	4.23977e-06	0.00177905	11564
891	genus	LachnospiraceaeUCG010	1	rs72761829	A	T	21.9306	0.111884	0.0238893	2.57651e-06	0.0019057	11488
892	genus	LachnospiraceaeUCG010	2	rs72894957	G	A	20.869	0.222263	0.0486425	5.68428e-06	0.00481421	4316
893	genus	LachnospiraceaeUCG010	5	rs336138	G	T	20.5701	0.0779543	0.0171865	7.48417e-06	0.00155193	13236
894	genus	LachnospiraceaeUCG010	7	rs4576377	A	C	20.2687	-0.0572001	0.0127043	7.63056e-06	0.00153049	13225
895	genus	LachnospiraceaeUCG010	21	rs2833528	C	T	19.3564	-0.0562148	0.0127763	9.9199e-06	0.00146083	13233
896	genus	LachnospiraceaeUCG010	9	rs2153460	A	T	19.0864	-0.0684038	0.0156562	9.17312e-06	0.00144015	13236
897	genus	LachnospiraceaeUCG010	6	rs17730011	G	A	19.9948	-0.0702357	0.015706	7.84597e-06	0.00150973	13226
898	genus	Lactobacillus	19	rs921925	A	C	23.4879	0.0985077	0.0203229	9.71665e-07	0.00336817	6952
899	genus	Lactobacillus	1	rs16861661	G	A	23.0405	-0.183147	0.038148	1.2781e-06	0.00430983	5325
900	genus	Lactobacillus	8	rs768253	T	G	21.2456	-0.079195	0.0171791	4.2477e-06	0.00304499	6958
901	genus	Lactobacillus	2	rs11674854	C	T	23.3314	-0.0852686	0.0176504	1.592e-06	0.00349464	6655
902	genus	Lactobacillus	16	rs328312	T	A	23.134	0.0815092	0.0169441	1.40618e-06	0.00331854	6950
903	genus	Lactobacillus	20	rs6092149	A	T	21.8292	-0.0801344	0.017149	3.29042e-06	0.00315185	6906
904	genus	Lactobacillus	6	rs75127669	C	A	20.2724	0.139784	0.0310414	6.83434e-06	0.0029559	6840
905	genus	Lactobacillus	3	rs77478751	A	G	21.3493	-0.219886	0.0475759	7.32705e-06	0.0057883	3669
906	genus	Lactobacillus	2	rs1530559	G	A	20.3484	0.0804001	0.0178207	4.93109e-06	0.00304921	6655
907	genus	Lactobacillus	4	rs62314653	C	A	22.6185	0.187692	0.0394585	2.24383e-06	0.00379212	5944
908	genus	Lactobacillus	13	rs7399658	G	A	23.3063	-0.107134	0.0221883	3.12099e-06	0.00351301	6613
909	genus	Lactobacillus	2	rs12693845	C	T	20.6016	-0.0805447	0.0177429	8.9632e-06	0.00295296	6958
910	genus	Lactococcus	18	rs34757988	G	C	28.5112	0.122294	0.0228976	8.95039e-08	0.00698545	4055
911	genus	Lactococcus	22	rs757872	G	C	26.0447	0.140799	0.027582	4.36882e-07	0.00682506	3792
912	genus	Lactococcus	17	rs123059	T	C	24.7555	-0.13671	0.0274694	1.26562e-06	0.00654429	3760
913	genus	Lactococcus	12	rs4766997	C	T	23.0979	0.114599	0.023839	2.06145e-06	0.00566945	4053
914	genus	Lactococcus	19	rs10417872	T	G	23.2641	0.118306	0.024522	1.28678e-06	0.00570582	4056
915	genus	Lactococcus	1	rs6674304	C	T	20.608	0.200758	0.0442121	6.17759e-06	0.00530096	3869
916	genus	Lactococcus	13	rs7992246	T	C	20.3877	0.104232	0.0230786	4.44724e-06	0.00500264	4057
917	genus	Lactococcus	10	rs55910161	C	T	22.6827	0.146426	0.0307367	2.36214e-06	0.00588141	3836
918	genus	Lactococcus	2	rs12621813	G	A	20.4025	0.108423	0.0239978	6.60829e-06	0.00500624	4057
919	genus	Lactococcus	2	rs2293361	C	T	21.3574	-0.199221	0.0430969	1.39593e-06	0.00561099	3787
920	genus	Lactococcus	7	rs17168302	G	A	20.3915	0.191857	0.0424761	6.28602e-06	0.00504565	4023
921	genus	Marvinbryantia	11	rs61884471	G	A	25.0806	0.124426	0.0248431	1.01163e-06	0.00216546	11559
922	genus	Marvinbryantia	10	rs2724813	A	G	25.1759	-0.0840769	0.0167551	6.28451e-07	0.00216415	11610
923	genus	Marvinbryantia	1	rs1187983	C	T	23.4463	-0.0935456	0.0193174	2.02427e-06	0.00196739	11896
924	genus	Marvinbryantia	6	rs2842896	C	T	24.515	-0.0649396	0.0131146	7.25363e-07	0.00208967	11709
925	genus	Marvinbryantia	16	rs11645029	G	C	21.2295	-0.060618	0.0131551	4.14752e-06	0.00181012	11709
926	genus	Marvinbryantia	18	rs12963345	G	C	20.3495	-0.059681	0.0132289	6.60378e-06	0.00173522	11709
927	genus	Marvinbryantia	3	rs2863363	A	G	21.6844	0.0634861	0.0136323	3.11281e-06	0.00181161	11950
928	genus	Marvinbryantia	11	rs72948274	A	C	21.5421	-0.126354	0.0272212	3.2591e-06	0.0018602	11561
929	genus	Marvinbryantia	19	rs146541147	G	A	19.5995	0.118845	0.0268423	6.86288e-06	0.00181551	10778
930	genus	Marvinbryantia	13	rs11620597	T	C	19.336	0.119479	0.0271688	7.80178e-06	0.00175013	11031
931	genus	Marvinbryantia	14	rs8006832	G	T	19.3136	-0.0952415	0.0216699	6.58083e-06	0.00168983	11412
932	genus	Marvinbryantia	1	rs3125832	A	C	20.4739	0.0679323	0.015012	5.02731e-06	0.00174581	11709
933	genus	Methanobrevibacter	13	rs76029318	T	C	24.0459	0.222849	0.0454319	1.07552e-06	0.00705357	3387
934	genus	Methanobrevibacter	2	rs10202904	T	G	22.2474	-0.112811	0.0239106	3.08549e-06	0.00617426	3583
935	genus	Methanobrevibacter	4	rs894996	C	A	22.0509	0.214213	0.0456045	3.81567e-06	0.00630195	3479
936	genus	Methanobrevibacter	11	rs11018665	A	T	19.7323	0.113013	0.0254343	7.03099e-06	0.00547551	3586
937	genus	Methanobrevibacter	10	rs1334944	T	C	20.318	0.115197	0.0255492	7.6138e-06	0.00563712	3586
938	genus	Methanobrevibacter	3	rs6776814	T	C	20.2374	-0.188956	0.0419905	8.04905e-06	0.00613025	3283
939	genus	Methanobrevibacter	15	rs4779844	G	C	19.5369	0.109639	0.0247979	9.28281e-06	0.0054231	3585
940	genus	Methanobrevibacter	19	rs4802933	A	G	19.3627	-0.135628	0.0308139	9.73818e-06	0.00537352	3586
941	genus	Odoribacter	15	rs503751	C	G	27.0436	0.0618294	0.0118887	2.07625e-07	0.00189872	14218
942	genus	Odoribacter	12	rs77779484	G	A	24.7086	-0.133489	0.0268526	6.56256e-07	0.00206633	11935
943	genus	Odoribacter	19	rs10423795	C	T	20.6544	0.0550695	0.0121164	6.57936e-06	0.0014593	14135
944	genus	Odoribacter	4	rs6856150	G	A	20.6321	0.0881922	0.0194146	6.0595e-06	0.00141164	14597
945	genus	Odoribacter	8	rs10093869	A	G	21.2308	-0.0577795	0.0125389	3.67441e-06	0.00149121	14218
946	genus	Odoribacter	17	rs4793970	A	G	19.9098	-0.0576329	0.0129154	6.02696e-06	0.00135395	14687
947	genus	Odoribacter	8	rs74553962	T	G	21.1426	0.121449	0.0264106	9.48684e-06	0.00178839	11803
948	genus	Odoribacter	14	rs28417404	A	G	20.2876	-0.0726896	0.0161372	3.68032e-06	0.00137858	14698
949	genus	Odoribacter	11	rs16918425	A	T	19.9566	0.0999781	0.0223785	8.85048e-06	0.00145594	13689
950	genus	Olsenella	2	rs1035588	A	G	20.8386	-0.108148	0.0236848	4.85501e-06	0.00554536	3739
951	genus	Olsenella	19	rs62112538	C	T	23.993	-0.19943	0.0407033	1.1882e-06	0.00656984	3630
952	genus	Olsenella	1	rs35225860	A	G	21.4743	-0.223604	0.0482391	3.87041e-06	0.00588422	3630
953	genus	Olsenella	9	rs72691585	C	A	22.8573	-0.249079	0.0520814	2.95294e-06	0.00737606	3078
954	genus	Olsenella	6	rs9460691	C	A	19.9308	0.119966	0.0268645	7.28354e-06	0.00530508	3739
955	genus	Olsenella	10	rs17148768	G	A	22.5576	0.140434	0.0295602	2.1984e-06	0.00614891	3648
956	genus	Olsenella	4	rs61090148	A	G	20.5039	-0.104783	0.0231343	6.43728e-06	0.00545678	3739
957	genus	Olsenella	1	rs7540303	C	T	20.8808	0.108044	0.023638	5.32027e-06	0.00555654	3739
958	genus	Olsenella	1	rs2759329	G	A	21.9353	-0.111131	0.0237218	3.43201e-06	0.00583552	3739
959	genus	Olsenella	20	rs6046522	C	T	20.7322	0.122938	0.0269928	4.48455e-06	0.00556758	3705
960	genus	Olsenella	17	rs8066522	G	A	19.6295	-0.106529	0.0240379	9.70095e-06	0.00522528	3739
961	genus	Oscillibacter	1	rs234108	A	G	24.1109	0.0749553	0.0152632	9.16336e-07	0.00276624	8694
962	genus	Oscillibacter	14	rs36095275	C	T	23.0001	-0.0752368	0.0156861	1.39627e-06	0.00263914	8694
963	genus	Oscillibacter	14	rs11627628	T	C	24.5992	0.143961	0.0290223	1.0092e-06	0.0028911	8486
964	genus	Oscillibacter	6	rs9393920	A	G	24.2885	-0.0744662	0.0151081	9.92237e-07	0.00271311	8930
965	genus	Oscillibacter	22	rs133832	A	C	23.9874	-0.0795527	0.0162411	1.14719e-06	0.00268076	8926
966	genus	Oscillibacter	4	rs12649930	T	G	21.93	0.121589	0.0259612	4.09379e-06	0.00248811	8794
967	genus	Oscillibacter	10	rs75453768	G	T	20.6615	0.12212	0.0268629	5.34738e-06	0.00249696	8256
968	genus	Oscillibacter	2	rs16866406	A	G	22.4206	0.0988765	0.0208795	3.07821e-06	0.00250498	8930
969	genus	Oscillibacter	20	rs761240	T	G	20.6314	-0.17664	0.0388812	2.03841e-06	0.00396481	5185
970	genus	Oscillibacter	8	rs4506202	A	G	21.8201	-0.0711323	0.0152261	3.20825e-06	0.00250408	8694
971	genus	Oscillibacter	11	rs61883564	A	G	21.024	-0.101351	0.0221016	3.38712e-06	0.00234931	8930
972	genus	Oscillibacter	9	rs16934185	A	G	21.1698	-0.129568	0.028157	4.38031e-06	0.0024873	8492
973	genus	Oscillibacter	11	rs12417956	C	G	20.3539	0.0785431	0.0174075	6.02626e-06	0.00227511	8928
974	genus	Oscillibacter	6	rs6901560	C	G	20.9172	0.0855032	0.018693	6.20951e-06	0.0024482	8525
975	genus	Oscillibacter	20	rs62206502	C	A	20.2664	-0.0681423	0.0151349	6.59895e-06	0.0022768	8883
976	genus	Oscillibacter	12	rs137917150	T	A	20.2927	-0.174992	0.0388394	4.61985e-06	0.00352838	5733
977	genus	Oscillibacter	8	rs11990279	T	C	20.8923	-0.0824934	0.0180457	4.94298e-06	0.00244444	8528
978	genus	Oscillospira	6	rs12206468	G	A	24.3134	-0.133016	0.0269733	1.04222e-06	0.00253891	9554
979	genus	Oscillospira	3	rs73038677	T	A	24.334	-0.08321	0.0168666	1.0943e-06	0.00238164	10195
980	genus	Oscillospira	14	rs1954532	T	C	22.2232	-0.0826246	0.0175252	2.26773e-06	0.00225359	9841
981	genus	Oscillospira	4	rs28889936	A	C	20.3433	0.114051	0.0252838	3.36585e-06	0.00208087	9758
982	genus	Oscillospira	1	rs751183	T	C	20.2121	-0.0774322	0.0172216	6.85127e-06	0.00205007	9841
983	genus	Oscillospira	17	rs8076323	A	G	20.8814	0.0715392	0.0156539	5.61316e-06	0.00204481	10193
984	genus	Oscillospira	6	rs72866977	A	C	21.4828	-0.130569	0.0281674	5.62701e-06	0.00235622	9098
985	genus	Oscillospira	6	rs62422654	C	T	20.5678	0.0898456	0.0198088	6.46754e-06	0.00210142	9769
986	genus	Oscillospira	16	rs12925026	T	C	19.5297	0.13559	0.030678	9.31021e-06	0.0023766	8200
987	genus	Oxalobacter	3	rs4428215	G	A	28.9183	0.130293	0.0242237	7.51071e-08	0.00617658	4655
988	genus	Oxalobacter	9	rs736744	C	T	31.1218	0.117882	0.0211262	2.57471e-08	0.0066441	4655
989	genus	Oxalobacter	22	rs6000536	C	T	26.626	-0.130992	0.0253804	2.06054e-07	0.00569098	4654
990	genus	Oxalobacter	4	rs36057338	G	T	24.3116	0.207847	0.0421439	8.79803e-07	0.0056985	4244
991	genus	Oxalobacter	20	rs6071435	T	A	24.0984	-0.105512	0.021489	1.07431e-06	0.00517455	4635
992	genus	Oxalobacter	9	rs12002250	A	C	21.6693	0.217122	0.0466317	1.41504e-06	0.0050199	4297
993	genus	Oxalobacter	6	rs1569853	T	C	21.607	-0.138078	0.0296981	3.64501e-06	0.0047892	4492
994	genus	Oxalobacter	12	rs11108500	A	G	21.6979	-0.199099	0.0427327	3.74279e-06	0.00501952	4303
995	genus	Oxalobacter	8	rs10464997	G	A	21.8051	0.137691	0.0294804	3.29754e-06	0.00466939	4650
996	genus	Oxalobacter	15	rs111966731	T	C	20.4089	0.213114	0.047162	7.29863e-06	0.00516759	3931
997	genus	Oxalobacter	8	rs6993398	G	A	20.8041	0.127217	0.0278855	7.12773e-06	0.00445026	4656
998	genus	Oxalobacter	11	rs3862635	C	T	19.0778	-0.172142	0.0394026	9.18685e-06	0.00425268	4469
999	genus	Parabacteroides	9	rs60884758	C	T	24.3978	-0.0702667	0.0142249	5.70689e-07	0.00140902	17293
1000	genus	Parabacteroides	5	rs3860755	G	C	22.954	0.0558784	0.0116625	1.71325e-06	0.00132567	17294
1001	genus	Parabacteroides	6	rs4236095	G	A	23.5387	0.0761961	0.0157042	1.93145e-06	0.00143489	16383
1002	genus	Parabacteroides	3	rs115602804	G	A	21.4149	0.10308	0.0222736	1.93059e-06	0.00130472	16394
1003	genus	Parabacteroides	3	rs114567323	T	C	21.1723	0.186478	0.0405199	5.65487e-06	0.00360185	5859
1004	genus	Parabacteroides	12	rs7298818	C	T	19.5712	0.0888832	0.0200902	8.53629e-06	0.00118416	16510
1005	genus	Parabacteroides	1	rs6657302	T	C	21.4768	-0.10452	0.0225521	9.75699e-06	0.00129601	16552
1006	genus	Parabacteroides	6	rs11965579	G	C	18.1718	0.162824	0.0381863	8.86592e-06	0.00465207	3890
1007	genus	Parabacteroides	16	rs17141986	G	C	20.1457	0.0500303	0.0111459	7.2741e-06	0.00119608	16825
1008	genus	Parabacteroides	2	rs72893646	A	T	20.8604	-0.0715594	0.0156668	8.83391e-06	0.00126221	16508
1009	genus	Paraprevotella	5	rs2081023	A	G	26.8468	-0.122561	0.0236507	2.638e-07	0.00372725	7178
1010	genus	Paraprevotella	17	rs9900242	A	G	23.6926	-0.0852967	0.0175212	1.14068e-06	0.00342295	6900
1011	genus	Paraprevotella	13	rs9602779	A	C	23.4561	-0.106692	0.0220264	6.92746e-07	0.00325849	7177
1012	genus	Paraprevotella	3	rs140997932	T	C	21.0115	-0.162376	0.0354178	2.11119e-06	0.00338567	6187
1013	genus	Paraprevotella	11	rs145020347	A	G	22.5727	-0.12465	0.0262323	4.03009e-06	0.00328113	6859
1014	genus	Paraprevotella	12	rs4767113	C	T	23.0402	0.0882466	0.018382	2.14357e-06	0.00332901	6900
1015	genus	Paraprevotella	1	rs3008582	T	C	21.6373	0.10572	0.0227246	4.35989e-06	0.00300742	7175
1016	genus	Paraprevotella	11	rs4756632	G	T	22.9525	-0.138905	0.0289897	3.81747e-06	0.00318788	7179
1017	genus	Paraprevotella	12	rs10842464	T	C	19.2994	-0.0758215	0.0172568	6.59715e-06	0.00268223	7178
1018	genus	Paraprevotella	7	rs3801748	G	A	20.6187	0.0779721	0.0171691	5.20177e-06	0.00286465	7179
1019	genus	Paraprevotella	18	rs7240324	T	G	20.3091	-0.10229	0.0226948	5.95902e-06	0.00293556	6900
1020	genus	Paraprevotella	12	rs17109926	A	G	20.8973	-0.0988335	0.0216172	6.75279e-06	0.00290325	7179
1021	genus	Paraprevotella	6	rs17785622	A	G	22.3718	0.248065	0.0524304	1.92659e-06	0.00676219	3288
1022	genus	Parasutterella	20	rs2387977	T	C	25.5927	-0.0681778	0.0134756	5.38476e-07	0.00225117	11345
1023	genus	Parasutterella	2	rs7572229	G	A	24.9242	0.066273	0.0132736	6.31698e-07	0.00218519	11383
1024	genus	Parasutterella	4	rs35414597	T	A	23.2158	-0.0684946	0.0142143	1.51206e-06	0.00203519	11386
1025	genus	Parasutterella	4	rs6828768	C	T	23.0472	0.0636852	0.0132645	1.78328e-06	0.00202043	11386
1026	genus	Parasutterella	10	rs10899911	A	G	23.4247	-0.0717102	0.0148151	1.15272e-06	0.00205346	11386
1027	genus	Parasutterella	12	rs7303158	C	T	23.2101	0.0646859	0.0134256	1.32776e-06	0.00203468	11386
1028	genus	Parasutterella	2	rs78383039	T	C	24.2448	-0.146315	0.0297119	1.57438e-06	0.00263638	9174
1029	genus	Parasutterella	8	rs35055552	T	C	21.649	0.109554	0.0235433	3.34853e-06	0.00216714	9970
1030	genus	Parasutterella	6	rs2090816	A	C	22.4901	0.0840967	0.0177315	2.89715e-06	0.00197187	11385
1031	genus	Parasutterella	12	rs1403396	A	T	22.6371	-0.0756729	0.0159035	2.75519e-06	0.00198595	11378
1032	genus	Parasutterella	17	rs55877868	A	C	20.9696	-0.104458	0.0228089	2.87068e-06	0.00197696	10588
1033	genus	Parasutterella	15	rs8039785	T	G	21.6113	0.0618345	0.0133	3.62095e-06	0.00189529	11383
1034	genus	Parasutterella	8	rs823424	G	A	20.6576	-0.0713448	0.0156958	4.95295e-06	0.00181133	11386
1035	genus	Parasutterella	12	rs7311004	T	C	20.4812	-0.0617522	0.0136438	5.92054e-06	0.00179621	11384
1036	genus	Parasutterella	3	rs62273907	A	G	20.8617	0.229468	0.0502262	5.88384e-06	0.0056233	3691
1037	genus	Parasutterella	3	rs6809952	G	A	20.6024	-0.0684957	0.0150892	8.13349e-06	0.00185681	11077
1038	genus	Parasutterella	3	rs11715853	G	A	20.5828	-0.0662952	0.0146114	6.22913e-06	0.00180478	11386
1039	genus	Peptococcus	3	rs75754569	C	G	32.2501	0.181434	0.0319429	1.09884e-08	0.00585169	5481
1040	genus	Peptococcus	13	rs77681628	C	T	26.7336	0.200307	0.0387328	2.68836e-07	0.00549312	4842
1041	genus	Peptococcus	4	rs10031059	T	C	28.7734	-0.121167	0.0225844	1.23637e-07	0.0051818	5526
1042	genus	Peptococcus	6	rs6918730	G	A	21.8015	0.135311	0.0289742	1.14732e-06	0.00384114	5656
1043	genus	Peptococcus	14	rs413827	G	A	21.529	0.110229	0.0237523	3.30085e-06	0.00391328	5482
1044	genus	Peptococcus	2	rs2054133	G	A	22.5978	0.0895433	0.0188332	2.14166e-06	0.00398017	5657
1045	genus	Peptococcus	10	rs11001941	G	A	24.8645	-0.195611	0.0392217	1.32858e-06	0.00441654	5607
1046	genus	Peptococcus	9	rs7033353	T	G	22.5174	0.090152	0.018995	2.21957e-06	0.00396606	5657
1047	genus	Peptococcus	22	rs5770862	T	C	20.6103	0.162018	0.0356813	3.21957e-06	0.00378197	5431
1048	genus	Peptococcus	15	rs34282744	G	C	23.0019	0.191797	0.0399832	1.83535e-06	0.00435807	5257
1049	genus	Peptococcus	11	rs72850165	T	C	19.9782	-0.134304	0.0300423	5.74152e-06	0.00353911	5627
1050	genus	Peptococcus	11	rs11030569	A	T	21.6263	-0.17402	0.0374133	3.12991e-06	0.00404335	5329
1051	genus	Peptococcus	6	rs7766680	G	C	20.7984	0.0976832	0.0214155	3.50768e-06	0.00366569	5655
1052	genus	Peptococcus	1	rs74592222	G	A	20.7272	0.137957	0.0302965	8.55342e-06	0.00387588	5329
1053	genus	Peptococcus	20	rs36121075	A	G	21.0864	-0.14067	0.030628	6.9872e-06	0.00396354	5301
1054	genus	Peptococcus	1	rs12069354	C	T	19.5036	0.16763	0.03795	9.28339e-06	0.0036323	5352
1055	genus	Phascolarctobacterium	12	rs75882962	T	C	25.8303	0.0968661	0.0190575	3.18987e-07	0.00240644	10710
1056	genus	Phascolarctobacterium	4	rs56157888	A	C	24.227	0.0954864	0.0193976	1.08506e-06	0.00240987	10031
1057	genus	Phascolarctobacterium	3	rs56069061	G	A	23.2746	-0.111306	0.0230694	1.87174e-06	0.00211045	11007
1058	genus	Phascolarctobacterium	3	rs74540770	G	A	21.8905	-0.121014	0.0258621	3.60275e-06	0.00232312	9403
1059	genus	Phascolarctobacterium	17	rs76124218	C	G	21.3888	-0.159361	0.0344532	2.66969e-06	0.00291663	7314
1060	genus	Phascolarctobacterium	1	rs6427992	G	C	22.5097	-0.0652458	0.0137508	2.08614e-06	0.00202179	11113
1061	genus	Phascolarctobacterium	2	rs12618201	A	G	21.5526	0.0641657	0.0138202	3.37696e-06	0.001936	11113
1062	genus	Phascolarctobacterium	22	rs74847270	A	G	20.6142	-0.104889	0.0230998	5.73099e-06	0.00185436	11098
1063	genus	Phascolarctobacterium	8	rs1264476	T	G	21.353	0.0767335	0.0166041	4.29567e-06	0.00191966	11104
1064	genus	Phascolarctobacterium	14	rs28525131	G	A	19.4466	-0.118657	0.0269048	8.22677e-06	0.00185658	10457
1065	genus	Phascolarctobacterium	13	rs7982713	G	A	19.8358	0.0726922	0.0163201	9.72164e-06	0.001849	10710
1066	genus	Phascolarctobacterium	4	rs11929846	T	C	19.4756	-0.0697199	0.0157969	8.88416e-06	0.0017496	11114
1067	genus	Prevotella7	3	rs430270	A	C	21.9312	0.139155	0.0297055	2.86846e-06	0.0065703	3318
1068	genus	Prevotella7	2	rs57404562	C	A	24.1883	0.155486	0.0316057	6.21576e-07	0.00689285	3487
1069	genus	Prevotella7	18	rs9959718	G	A	23.3199	0.133012	0.0275361	1.90058e-06	0.00664324	3489
1070	genus	Prevotella7	22	rs9608249	A	G	22.1176	-0.158213	0.0336317	2.06687e-06	0.00631551	3482
1071	genus	Prevotella7	2	rs2240542	C	T	21.3002	0.12085	0.0261776	4.84146e-06	0.00607137	3489
1072	genus	Prevotella7	10	rs2918132	C	T	20.2153	-0.114648	0.0254916	6.42409e-06	0.00605936	3318
1073	genus	Prevotella7	11	rs16937247	G	C	17.263	0.146098	0.0351529	9.63705e-06	0.0049305	3486
1074	genus	Prevotella7	16	rs118038478	A	G	19.2269	0.205676	0.0468917	7.85422e-06	0.00580483	3295
1075	genus	Prevotella7	1	rs12124567	A	G	19.4358	-0.121281	0.0275017	9.48982e-06	0.00588887	3283
1076	genus	Prevotella7	6	rs12195431	T	C	19.7298	0.196528	0.0442322	8.72818e-06	0.00562626	3489
1077	genus	Prevotella7	1	rs9426434	T	C	19.7007	-0.123657	0.0278514	9.71711e-06	0.00590601	3318
1078	genus	Prevotella7	11	rs79263163	A	C	20.8795	-0.143982	0.031501	7.51048e-06	0.00595216	3489
1079	genus	Prevotella9	19	rs111509883	T	C	24.2276	0.171131	0.0347624	1.24389e-06	0.0034699	6960
1080	genus	Prevotella9	8	rs2683313	A	G	22.8386	-0.0724576	0.0151603	1.68895e-06	0.00222147	10260
1081	genus	Prevotella9	22	rs117271932	A	G	22.3171	0.208089	0.0440393	2.81722e-06	0.00455608	4878
1082	genus	Prevotella9	9	rs10512344	C	G	20.6578	0.247373	0.0544087	3.19324e-06	0.00670347	3063
1083	genus	Prevotella9	1	rs9428102	A	G	19.5639	-0.0778844	0.0176068	4.61734e-06	0.00190281	10264
1084	genus	Prevotella9	20	rs746764	T	C	22.4526	-0.0915772	0.0193245	2.03999e-06	0.00238719	9385
1085	genus	Prevotella9	15	rs16966465	G	C	20.221	0.0743348	0.0165291	9.33202e-06	0.00196718	10261
1086	genus	Prevotella9	10	rs2104588	T	C	19.7117	0.105558	0.023773	8.12987e-06	0.0021228	9268
1087	genus	Prevotella9	10	rs11199734	A	T	20.6532	0.0770209	0.0169462	7.00288e-06	0.00200874	10263
1088	genus	Prevotella9	18	rs7232121	G	C	21.6583	0.0671292	0.014423	3.76013e-06	0.00220786	9790
1089	genus	Prevotella9	2	rs11685699	C	T	22.8525	-0.141357	0.0295665	2.02552e-06	0.00273262	8342
1090	genus	Prevotella9	22	rs9613013	G	A	20.4888	0.0917591	0.0202697	6.10415e-06	0.00208888	9790
1091	genus	Prevotella9	1	rs2495052	A	G	19.8008	0.0838978	0.0188523	8.97142e-06	0.00201889	9790
1092	genus	Prevotella9	2	rs72815774	T	C	20.0842	-0.176186	0.0393068	8.78291e-06	0.00349529	5728
1093	genus	Prevotella9	17	rs4968431	G	T	19.7118	0.0640113	0.0144162	8.58441e-06	0.00191586	10271
1094	genus	Prevotella9	12	rs7976209	T	C	19.3475	-0.0870786	0.0197951	7.28343e-06	0.00188199	10263
1095	genus	Prevotella9	4	rs12648235	T	C	19.5613	0.0785902	0.0177676	7.39079e-06	0.00190126	10271
1096	genus	Prevotella9	5	rs1304512	G	A	21.0739	0.0761593	0.0165885	5.29082e-06	0.0021484	9790
1097	genus	Prevotella9	18	rs7237249	C	T	20.454	-0.0823764	0.0182126	8.93303e-06	0.00198786	10271
1098	genus	RikenellaceaeRC9gutgroup	9	rs2900503	G	T	27.8121	-0.172329	0.0326671	1.55282e-07	0.00831251	3320
1099	genus	RikenellaceaeRC9gutgroup	4	rs17582787	A	G	21.5206	-0.157739	0.0339924	3.55377e-06	0.00644421	3320
1100	genus	RikenellaceaeRC9gutgroup	11	rs7113155	G	C	21.3092	0.114423	0.0247798	5.26481e-06	0.00635467	3334
1101	genus	RikenellaceaeRC9gutgroup	4	rs4270579	G	A	18.9491	-0.118021	0.0271041	5.45647e-06	0.00565992	3331
1102	genus	RikenellaceaeRC9gutgroup	10	rs2998141	T	C	21.631	-0.136346	0.0293073	4.42373e-06	0.00645772	3330
1103	genus	RikenellaceaeRC9gutgroup	7	rs4717843	G	T	20.9792	-0.119376	0.0260548	4.7173e-06	0.00647709	3220
1104	genus	RikenellaceaeRC9gutgroup	1	rs9887954	G	A	21.2595	-0.114849	0.0249013	4.80801e-06	0.00634752	3330
1105	genus	RikenellaceaeRC9gutgroup	16	rs7193937	G	C	20.0171	0.124153	0.027741	6.18767e-06	0.00618191	3220
1106	genus	RikenellaceaeRC9gutgroup	6	rs80309088	G	A	20.5929	0.17405	0.0383423	4.55642e-06	0.0064583	3170
1107	genus	RikenellaceaeRC9gutgroup	4	rs12501673	A	G	19.6865	0.116395	0.0262253	6.28983e-06	0.00587361	3334
1108	genus	RikenellaceaeRC9gutgroup	4	rs17032291	T	C	21.1925	-0.169579	0.0368251	6.61004e-06	0.00657093	3206
1109	genus	RikenellaceaeRC9gutgroup	19	rs2074881	T	C	19.2712	-0.142236	0.032391	9.44772e-06	0.0057832	3315
1110	genus	RikenellaceaeRC9gutgroup	5	rs7712231	A	G	19.874	0.156284	0.0350462	7.97036e-06	0.00592923	3334
1111	genus	Romboutsia	10	rs61841503	G	A	29.3467	0.092888	0.0171454	3.99597e-08	0.00215859	13568
1112	genus	Romboutsia	7	rs10279978	A	G	23.7458	-0.0622202	0.0127675	1.17009e-06	0.0016764	14143
1113	genus	Romboutsia	1	rs16843578	C	T	19.7821	-0.0875276	0.0196779	5.08123e-06	0.00139274	14186
1114	genus	Romboutsia	13	rs77702691	A	G	20.4895	-0.094406	0.0208544	7.36973e-06	0.00163844	12487
1115	genus	Romboutsia	2	rs75987356	G	A	21.3431	-0.129578	0.0280454	6.70799e-06	0.00203552	10466
1116	genus	Romboutsia	8	rs75200530	T	G	20.492	-0.190644	0.0421065	5.06555e-06	0.00389249	5246
1117	genus	Romboutsia	13	rs9567264	C	T	20.6937	0.0580018	0.0127495	5.75689e-06	0.00145743	14180
1118	genus	Romboutsia	7	rs34302036	A	G	20.7345	0.0550261	0.0120835	5.87667e-06	0.00145979	14185
1119	genus	Romboutsia	11	rs7109293	A	G	19.9547	0.0919112	0.0205738	6.98354e-06	0.00140933	14141
1120	genus	Romboutsia	5	rs114398731	G	C	19.8868	-0.131039	0.0293815	7.95851e-06	0.00192256	10326
1121	genus	Romboutsia	7	rs28603357	T	C	20.482	-0.214911	0.0474739	8.52235e-06	0.00551854	3693
1122	genus	Romboutsia	11	rs11221428	T	C	21.0855	-0.0726779	0.0158263	6.48646e-06	0.00148426	14187
1123	genus	Romboutsia	6	rs9389266	T	G	19.8185	0.0722815	0.0162353	9.38461e-06	0.00139519	14187
1124	genus	Romboutsia	7	rs62504452	A	G	20.5414	-0.0710048	0.0156654	4.65831e-06	0.00144693	14178
1125	genus	Roseburia	16	rs2034589	G	C	26.0047	0.0629765	0.0123489	5.01161e-07	0.00145521	17846
1126	genus	Roseburia	4	rs116270582	T	A	21.8182	-0.153844	0.0329324	1.19525e-06	0.00239265	9099
1127	genus	Roseburia	12	rs2160994	T	C	23.9663	0.0550687	0.0112481	9.6985e-07	0.00137217	17444
1128	genus	Roseburia	11	rs16910295	T	C	21.884	-0.0980434	0.020957	2.91111e-06	0.00131295	16648
1129	genus	Roseburia	1	rs12740451	T	C	20.6181	0.0697527	0.0153607	7.34264e-06	0.00115471	17837
1130	genus	Roseburia	3	rs6445851	G	A	21.1413	-0.0497336	0.0108158	3.52721e-06	0.00118305	17851
1131	genus	Roseburia	13	rs9300744	C	T	21.7301	-0.0588452	0.0126228	4.75118e-06	0.00121576	17854
1132	genus	Roseburia	5	rs2943022	T	C	21.3887	0.0493786	0.0106763	4.11408e-06	0.00119668	17854
1133	genus	Roseburia	6	rs6930661	C	T	22.0052	-0.0961587	0.0204975	2.47942e-06	0.00129709	16945
1134	genus	Roseburia	10	rs4748237	G	C	21.0597	0.0488326	0.0106404	4.67223e-06	0.00117849	17851
1135	genus	Roseburia	1	rs147990086	A	G	19.1178	-0.0578936	0.01324	8.92942e-06	0.0010706	17840
1136	genus	Roseburia	5	rs329182	T	C	20.3862	0.0690327	0.0152884	5.90142e-06	0.00114065	17854
1137	genus	Roseburia	1	rs302266	T	C	20.1893	-0.0777312	0.0172985	8.12587e-06	0.00118245	17056
1138	genus	Roseburia	6	rs75326254	C	T	20.5307	-0.104628	0.0230897	7.50204e-06	0.0012903	15893
1139	genus	Roseburia	15	rs55858165	A	C	19.5936	0.179284	0.0404954	9.98975e-06	0.00358555	5447
1140	genus	Roseburia	15	rs57466170	C	T	18.6647	0.0741405	0.0171601	8.30102e-06	0.0010758	17333
1141	genus	Roseburia	5	rs78753150	A	C	20.4768	0.0968739	0.0214067	9.98312e-06	0.00125459	16303
1142	genus	Ruminiclostridium5	21	rs243585	C	G	23.4402	-0.0585939	0.0121017	1.32681e-06	0.00138475	16906
1143	genus	Ruminiclostridium5	12	rs2286384	G	C	23.297	-0.0518814	0.0107482	1.43857e-06	0.00133773	17394
1144	genus	Ruminiclostridium5	20	rs79968837	A	G	24.1148	-0.0950311	0.0193507	1.14623e-06	0.00145059	16602
1145	genus	Ruminiclostridium5	10	rs2482038	C	A	22.7613	0.0518991	0.0108777	1.70314e-06	0.00130686	17396
1146	genus	Ruminiclostridium5	5	rs113753996	T	C	22.1259	0.0820689	0.0174463	3.98895e-06	0.00132489	16680
1147	genus	Ruminiclostridium5	6	rs1492620	T	C	21.2685	-0.0830505	0.0180073	3.52577e-06	0.00122119	17397
1148	genus	Ruminiclostridium5	8	rs2791343	T	C	20.808	0.051717	0.0113369	5.53959e-06	0.00119512	17392
1149	genus	Ruminiclostridium5	10	rs10827477	A	G	22.5896	-0.0547387	0.0115163	2.19177e-06	0.00129739	17391
1150	genus	Ruminiclostridium5	20	rs6121460	G	A	21.9314	0.0932955	0.0199206	2.64107e-06	0.00126494	17318
1151	genus	Ruminiclostridium5	1	rs2801960	C	G	20.4809	0.0520975	0.0115111	6.20872e-06	0.00117669	17387
1152	genus	Ruminiclostridium5	16	rs8053158	A	G	21.6487	-0.0740543	0.0159151	5.89806e-06	0.00124299	17397
1153	genus	Ruminiclostridium5	13	rs1223978	T	C	20.0011	0.0484169	0.0108254	8.16186e-06	0.00114956	17381
1154	genus	Ruminiclostridium5	2	rs73002572	G	C	19.2125	0.181548	0.0414078	8.8222e-06	0.00508508	3761
1155	genus	Ruminiclostridium5	21	rs2833828	G	A	20.2856	0.0489617	0.0108702	6.81651e-06	0.00116481	17397
1156	genus	Ruminiclostridium5	3	rs4955951	A	G	18.524	-0.0713749	0.0165826	9.95519e-06	0.00106377	17397
1157	genus	Ruminiclostridium6	14	rs1756364	G	T	25.6775	0.0999189	0.0197169	2.53654e-07	0.0019818	12933
1158	genus	Ruminiclostridium6	14	rs71414120	T	G	24.423	0.200894	0.0406434	1.07697e-06	0.0043695	5567
1159	genus	Ruminiclostridium6	16	rs61060922	T	G	24.3741	0.15913	0.0322283	1.08647e-06	0.00271506	8955
1160	genus	Ruminiclostridium6	1	rs79968172	G	A	22.8235	0.11614	0.0243083	1.66054e-06	0.00177991	12802
1161	genus	Ruminiclostridium6	11	rs77193512	A	G	23.1211	0.0736533	0.0153163	1.29587e-06	0.00172531	13380
1162	genus	Ruminiclostridium6	8	rs11992182	A	C	20.5653	0.0625299	0.0137876	4.64839e-06	0.00153478	13381
1163	genus	Ruminiclostridium6	18	rs72991535	T	G	21.1007	0.135604	0.0295174	4.95367e-06	0.00218409	9642
1164	genus	Ruminiclostridium6	11	rs663262	T	C	18.8672	-0.13498	0.0310715	3.39417e-06	0.00239041	7876
1165	genus	Ruminiclostridium6	13	rs9555756	A	C	20.7092	-0.0804138	0.0176692	7.10127e-06	0.00154688	13369
1166	genus	Ruminiclostridium6	2	rs792058	G	A	19.5238	0.0554234	0.0125423	8.57953e-06	0.00150756	12933
1167	genus	Ruminiclostridium6	10	rs10829821	T	C	20.4026	-0.097606	0.0216072	3.47141e-06	0.00159142	12802
1168	genus	Ruminiclostridium6	19	rs67479537	T	C	20.1795	0.118994	0.026487	9.302e-06	0.00173495	11613
1169	genus	Ruminiclostridium6	15	rs1871858	C	G	19.7374	-0.105422	0.0237274	9.11606e-06	0.00153769	12818
1170	genus	Ruminiclostridium6	10	rs116969552	A	G	19.6081	-0.166823	0.0376681	9.15949e-06	0.00286601	6824
1171	genus	Ruminiclostridium6	19	rs2548459	C	T	20.4285	0.0554866	0.0122755	6.40206e-06	0.00152503	13377
1172	genus	Ruminiclostridium6	7	rs73176030	T	C	19.7252	0.058665	0.013208	7.28883e-06	0.0014725	13378
1173	genus	Ruminiclostridium6	4	rs35362464	C	A	18.9536	0.0720077	0.0165387	8.99138e-06	0.00142241	13308
1174	genus	Ruminiclostridium9	3	rs57665991	C	G	27.0491	-0.0641507	0.0123339	2.07274e-07	0.00161487	16725
1175	genus	Ruminiclostridium9	1	rs12040548	G	T	21.7304	0.0570422	0.0122359	3.14872e-06	0.00129806	16721
1176	genus	Ruminiclostridium9	7	rs115044523	G	A	23.3922	-0.0980026	0.0202616	2.37202e-06	0.00145038	16107
1177	genus	Ruminiclostridium9	11	rs12419854	T	A	21.8873	-0.0727975	0.0155594	3.17992e-06	0.00136396	16027
1178	genus	Ruminiclostridium9	20	rs6082461	A	C	20.0357	0.0586425	0.0131004	4.86594e-06	0.00120204	16650
1179	genus	Ruminiclostridium9	9	rs113048721	C	G	20.4799	0.0600735	0.0132737	4.10352e-06	0.0012236	16719
1180	genus	Ruminiclostridium9	19	rs918449	A	G	23.2548	-0.0950908	0.0197177	2.55994e-06	0.00138866	16725
1181	genus	Ruminiclostridium9	6	rs73592673	A	T	23.1856	-0.081629	0.0169515	2.13971e-06	0.00149448	15493
1182	genus	Ruminiclostridium9	7	rs79082720	C	G	20.5409	0.0928576	0.0204871	6.46935e-06	0.00127484	16094
1183	genus	Ruminiclostridium9	8	rs74303178	T	C	19.9477	0.0532742	0.0119274	7.91566e-06	0.00119276	16706
1184	genus	Ruminiclostridium9	2	rs13033315	T	A	21.0481	0.0511195	0.0111418	5.68052e-06	0.00125712	16724
1185	genus	Ruminiclostridium9	3	rs9809789	C	T	20.1869	-0.0717454	0.0159673	8.71968e-06	0.00125829	16025
1186	genus	Ruminiclostridium9	13	rs9522712	T	C	20.3932	0.0699728	0.0154939	4.65962e-06	0.00121798	16725
1187	genus	Ruminiclostridium9	6	rs78191726	T	C	20.2077	0.0944998	0.0210206	7.58287e-06	0.00125848	16039
1188	genus	Ruminiclostridium9	12	rs7137760	C	T	20.501	0.050797	0.0112182	7.06911e-06	0.00122464	16722
1189	genus	RuminococcaceaeNK4A214group	22	rs5994253	A	G	26.4899	-0.0811302	0.0157621	2.35183e-07	0.00172996	15288
1190	genus	RuminococcaceaeNK4A214group	22	rs136761	G	A	24.3089	-0.0587521	0.0119155	8.15195e-07	0.00163759	14822
1191	genus	RuminococcaceaeNK4A214group	1	rs11586410	G	A	25.8114	-0.0863422	0.0169937	3.66276e-07	0.00173864	14822
1192	genus	RuminococcaceaeNK4A214group	12	rs34576931	G	C	20.0779	-0.0873312	0.0194886	4.71641e-06	0.00136621	14678
1193	genus	RuminococcaceaeNK4A214group	2	rs114244418	C	G	22.0989	-0.175266	0.0372779	3.59151e-06	0.00309374	7123
1194	genus	RuminococcaceaeNK4A214group	20	rs4814689	C	T	22.0329	-0.1083	0.0230708	4.5519e-06	0.00157052	14009
1195	genus	RuminococcaceaeNK4A214group	7	rs73158814	C	G	23.0691	-0.109257	0.0227458	2.19798e-06	0.00176126	13077
1196	genus	RuminococcaceaeNK4A214group	2	rs12731	A	G	21.0326	-0.0527684	0.0115053	4.87237e-06	0.00137405	15288
1197	genus	RuminococcaceaeNK4A214group	2	rs7573569	T	C	21.2616	0.107739	0.0233638	3.23139e-06	0.0014326	14822
1198	genus	RuminococcaceaeNK4A214group	3	rs147475196	A	G	20.5305	-0.133769	0.0295196	4.72496e-06	0.00206637	9917
1199	genus	RuminococcaceaeNK4A214group	16	rs62027366	T	C	19.9954	0.0615389	0.0137612	6.58456e-06	0.0013474	14822
1200	genus	RuminococcaceaeNK4A214group	4	rs12642039	T	C	21.449	-0.0553003	0.0119397	3.43005e-06	0.00140231	15276
1201	genus	RuminococcaceaeNK4A214group	5	rs35559912	T	C	20.6261	-0.0925071	0.0203674	4.89023e-06	0.00147386	13976
1202	genus	RuminococcaceaeNK4A214group	3	rs13087692	T	G	20.8154	0.0574623	0.012594	8.69224e-06	0.00135988	15288
1203	genus	RuminococcaceaeNK4A214group	1	rs6681678	C	T	17.4189	-0.100174	0.024	9.04931e-06	0.00133515	13031
1204	genus	RuminococcaceaeNK4A214group	5	rs11241747	C	T	19.7779	0.0533858	0.0120035	6.58971e-06	0.00133276	14822
1205	genus	RuminococcaceaeUCG002	15	rs77564310	A	C	25.6268	-0.0713093	0.0140855	3.28614e-07	0.00150537	17000
1206	genus	RuminococcaceaeUCG002	12	rs55793120	T	C	25.1148	0.137396	0.027414	4.80674e-07	0.00214802	11669
1207	genus	RuminococcaceaeUCG002	1	rs10927423	C	A	23.3371	-0.0713617	0.0147712	8.49518e-07	0.00136336	17096
1208	genus	RuminococcaceaeUCG002	4	rs67746927	C	G	24.1512	-0.054237	0.0110357	9.17088e-07	0.00144851	16651
1209	genus	RuminococcaceaeUCG002	11	rs116974815	C	A	22.882	-0.189731	0.0396566	2.02518e-06	0.00391823	5819
1210	genus	RuminococcaceaeUCG002	14	rs7155595	C	A	23.7312	0.0569929	0.0116986	1.14931e-06	0.00138733	17084
1211	genus	RuminococcaceaeUCG002	11	rs7120052	A	C	21.252	0.0624796	0.0135523	1.96895e-06	0.00124162	17097
1212	genus	RuminococcaceaeUCG002	1	rs10916131	C	T	22.3179	-0.069333	0.0146753	2.87497e-06	0.00130382	17097
1213	genus	RuminococcaceaeUCG002	1	rs79016051	C	T	21.9612	-0.0887747	0.0189424	2.33742e-06	0.00129511	16937
1214	genus	RuminococcaceaeUCG002	19	rs12463378	A	G	21.6912	-0.0522061	0.0112086	2.95523e-06	0.00127493	16994
1215	genus	RuminococcaceaeUCG002	5	rs11750293	G	T	23.0249	-0.0578304	0.0120512	1.76136e-06	0.00134531	17094
1216	genus	RuminococcaceaeUCG002	1	rs2265670	C	G	21.9805	-0.0512404	0.0109287	2.99166e-06	0.00128421	17096
1217	genus	RuminococcaceaeUCG002	10	rs15256	C	T	18.9253	0.0732376	0.016834	9.45659e-06	0.00110597	17095
1218	genus	RuminococcaceaeUCG002	4	rs882348	A	G	20.0549	-0.0799946	0.0178618	5.44852e-06	0.00117177	17097
1219	genus	RuminococcaceaeUCG002	2	rs72874194	G	C	21.2092	-0.0770289	0.016725	3.46664e-06	0.00127228	16651
1220	genus	RuminococcaceaeUCG002	3	rs6793778	C	T	19.8932	-0.0558706	0.0125258	9.81289e-06	0.00116254	17094
1221	genus	RuminococcaceaeUCG002	12	rs7342369	C	A	20.6919	-0.0527803	0.0116023	5.66121e-06	0.00124129	16651
1222	genus	RuminococcaceaeUCG002	9	rs10964441	G	A	18.6756	-0.14906	0.034486	7.45116e-06	0.00348252	5346
1223	genus	RuminococcaceaeUCG002	11	rs11607472	A	G	19.5778	-0.0780229	0.0176325	7.18671e-06	0.00120112	16282
1224	genus	RuminococcaceaeUCG002	19	rs7249614	A	G	19.7751	-0.0492778	0.0110807	9.07376e-06	0.00118636	16651
1225	genus	RuminococcaceaeUCG002	5	rs76847269	A	G	21.0716	0.163508	0.0356151	5.1719e-06	0.00274617	7654
1226	genus	RuminococcaceaeUCG002	2	rs6542556	A	G	19.97	0.050974	0.011406	7.86123e-06	0.00116702	17094
1227	genus	RuminococcaceaeUCG002	13	rs57079348	T	G	19.6296	-0.076573	0.017282	7.21822e-06	0.00119769	16372
1228	genus	RuminococcaceaeUCG002	15	rs56030423	G	A	20.637	-0.0982874	0.0216344	6.30385e-06	0.00137988	14937
1229	genus	RuminococcaceaeUCG002	14	rs362417	G	C	20.5614	-0.054863	0.0120984	7.80005e-06	0.00120133	17097
1230	genus	RuminococcaceaeUCG002	9	rs113147300	A	G	21.2377	-0.075842	0.0164562	7.6914e-06	0.00129583	16370
1231	genus	RuminococcaceaeUCG003	7	rs73341549	T	C	28.3851	-0.169857	0.0318768	1.50953e-07	0.00419253	6744
1232	genus	RuminococcaceaeUCG003	2	rs6759615	A	G	26.2202	0.102523	0.0200204	7.86224e-07	0.00181653	14410
1233	genus	RuminococcaceaeUCG003	19	rs646327	G	A	24.5633	0.0586696	0.011837	7.8318e-07	0.00170241	14406
1234	genus	RuminococcaceaeUCG003	12	rs11613919	G	T	21.8303	0.0727604	0.0155716	1.62509e-06	0.00152353	14309
1235	genus	RuminococcaceaeUCG003	9	rs11243416	T	C	23.4339	-0.0925653	0.0191203	1.66882e-06	0.00167081	14004
1236	genus	RuminococcaceaeUCG003	15	rs16959793	A	C	22.6892	-0.062527	0.0131259	2.21709e-06	0.00157207	14412
1237	genus	RuminococcaceaeUCG003	8	rs4452755	A	C	22.1694	-0.0634463	0.0134741	3.29335e-06	0.00153675	14406
1238	genus	RuminococcaceaeUCG003	2	rs10490280	C	T	21.9912	-0.0672094	0.0143309	4.15551e-06	0.00156811	14004
1239	genus	RuminococcaceaeUCG003	6	rs4532474	G	A	20.3639	0.0769231	0.017045	4.82127e-06	0.00141118	14412
1240	genus	RuminococcaceaeUCG003	18	rs4629039	T	A	20.3776	0.0553742	0.0122659	6.54355e-06	0.00141292	14404
1241	genus	RuminococcaceaeUCG003	7	rs2523124	T	C	20.4652	-0.0546625	0.0120823	5.7837e-06	0.00141849	14409
1242	genus	RuminococcaceaeUCG003	1	rs3013089	G	A	20.9955	-0.0551473	0.0120346	4.38133e-06	0.00145529	14408
1243	genus	RuminococcaceaeUCG003	3	rs78720113	A	G	21.3533	-0.115348	0.0249601	7.59261e-06	0.00163035	13078
1244	genus	RuminococcaceaeUCG003	22	rs139730	G	C	19.5475	-0.0577655	0.0130645	9.72112e-06	0.0013941	14004
1245	genus	RuminococcaceaeUCG004	3	rs6769553	A	G	29.1202	0.0849743	0.0157451	7.91068e-08	0.00305624	9501
1246	genus	RuminococcaceaeUCG004	1	rs12125734	G	T	27.0804	0.133972	0.0257417	2.09428e-07	0.00302133	8938
1247	genus	RuminococcaceaeUCG004	3	rs511258	G	A	21.7306	-0.0757474	0.0162475	4.52052e-06	0.00228269	9500
1248	genus	RuminococcaceaeUCG004	7	rs2248146	T	C	20.1306	0.0689452	0.0153649	8.20001e-06	0.00211452	9502
1249	genus	RuminococcaceaeUCG004	9	rs10976229	T	G	20.0059	0.095976	0.0214554	7.04477e-06	0.00219026	9116
1250	genus	RuminococcaceaeUCG004	2	rs7569771	A	G	19.8647	-0.075914	0.0170308	8.11964e-06	0.00208666	9502
1251	genus	RuminococcaceaeUCG004	8	rs872501	G	A	20.0265	0.116125	0.025946	5.80805e-06	0.00235855	8473
1252	genus	RuminococcaceaeUCG004	1	rs550351	A	C	19.051	0.078587	0.018003	9.43128e-06	0.0020022	9498
1253	genus	RuminococcaceaeUCG004	6	rs3800154	A	C	20.1739	-0.0797959	0.0177639	6.11581e-06	0.00214066	9406
1254	genus	RuminococcaceaeUCG004	6	rs11961899	G	A	19.2333	-0.0707825	0.0161381	9.1802e-06	0.00202068	9501
1255	genus	RuminococcaceaeUCG004	3	rs9818949	G	T	20.769	0.0859927	0.0188671	5.38832e-06	0.00227362	9116
1256	genus	RuminococcaceaeUCG004	11	rs7123615	C	G	19.1582	-0.0786157	0.0179592	7.09181e-06	0.0020126	9502
1257	genus	RuminococcaceaeUCG005	7	rs10950694	T	C	25.6164	0.0577628	0.011412	4.298e-07	0.00161672	15821
1258	genus	RuminococcaceaeUCG005	20	rs34781347	G	A	23.8269	0.188685	0.0386484	6.04728e-07	0.00391708	6061
1259	genus	RuminococcaceaeUCG005	11	rs12288512	A	G	21.305	0.066635	0.0144356	3.10278e-06	0.0013752	15473
1260	genus	RuminococcaceaeUCG005	5	rs60081663	C	G	24.4621	0.158082	0.0319586	9.28113e-07	0.00261223	9342
1261	genus	RuminococcaceaeUCG005	2	rs114279581	A	G	21.514	-0.146604	0.0316034	3.21853e-06	0.00253568	8465
1262	genus	RuminococcaceaeUCG005	18	rs12458218	T	C	21.9609	0.0677322	0.0144525	2.41027e-06	0.00136243	16099
1263	genus	RuminococcaceaeUCG005	8	rs35166120	C	G	22.0082	-0.0686153	0.0146252	3.75403e-06	0.00136595	16092
1264	genus	RuminococcaceaeUCG005	1	rs7555878	A	G	21.928	0.0586677	0.0125277	2.81022e-06	0.00136031	16100
1265	genus	RuminococcaceaeUCG005	17	rs394449	A	T	21.7072	0.0692909	0.0148712	2.59897e-06	0.00137844	15728
1266	genus	RuminococcaceaeUCG005	14	rs10873449	T	C	20.685	0.0654843	0.0143973	4.11169e-06	0.00128345	16098
1267	genus	RuminococcaceaeUCG005	10	rs2893871	G	A	22.4322	-0.073644	0.015548	3.53845e-06	0.00139128	16103
1268	genus	RuminococcaceaeUCG005	10	rs72776570	C	A	19.4953	0.087067	0.0197179	5.35716e-06	0.00126646	15376
1269	genus	RuminococcaceaeUCG005	15	rs898577	T	C	18.4095	-0.123012	0.0286671	7.46313e-06	0.00183959	9991
1270	genus	RuminococcaceaeUCG005	5	rs7449320	C	A	20.9691	0.0599163	0.0130836	4.80776e-06	0.0013013	16095
1271	genus	RuminococcaceaeUCG005	4	rs10937802	G	A	20.1829	0.0755811	0.0168226	8.17353e-06	0.00127424	15821
1272	genus	RuminococcaceaeUCG005	2	rs7586445	G	A	19.6545	0.0782349	0.0176458	8.8145e-06	0.00130019	15099
1273	genus	RuminococcaceaeUCG005	12	rs55793120	T	C	18.9021	0.121548	0.0279546	7.37046e-06	0.00168155	11224
1274	genus	RuminococcaceaeUCG009	14	rs8009993	G	C	30.8126	-0.135936	0.0244857	4.42176e-08	0.00415387	7389
1275	genus	RuminococcaceaeUCG009	17	rs1550196	G	A	24.8421	0.130842	0.0262478	1.13288e-06	0.00335168	7389
1276	genus	RuminococcaceaeUCG009	6	rs4708333	T	G	23.1161	-0.084033	0.0174757	1.56246e-06	0.003069	7511
1277	genus	RuminococcaceaeUCG009	1	rs61779334	G	C	22.3622	-0.138137	0.0292072	1.94241e-06	0.00324778	6865
1278	genus	RuminococcaceaeUCG009	1	rs4079028	C	T	21.0882	0.0915623	0.019936	3.28244e-06	0.0028121	7480
1279	genus	RuminococcaceaeUCG009	12	rs2058609	A	G	21.8311	0.0816464	0.017472	3.12485e-06	0.00289928	7510
1280	genus	RuminococcaceaeUCG009	4	rs12508214	C	T	21.0206	-0.0774649	0.0168937	4.75487e-06	0.00279157	7511
1281	genus	RuminococcaceaeUCG009	13	rs9558661	T	C	19.9988	-0.0897823	0.0200739	7.00847e-06	0.00266721	7480
1282	genus	RuminococcaceaeUCG009	16	rs758191	T	G	22.2622	0.17702	0.0375113	9.00992e-06	0.00380599	5829
1283	genus	RuminococcaceaeUCG009	2	rs2192926	A	G	21.2847	-0.089048	0.0192989	4.87746e-06	0.00282655	7511
1284	genus	RuminococcaceaeUCG009	6	rs113006825	T	C	19.9314	-0.0928893	0.0208035	7.97701e-06	0.00277483	7165
1285	genus	RuminococcaceaeUCG009	2	rs138460696	A	G	19.4449	0.139274	0.0315794	9.80841e-06	0.0028253	6865
1286	genus	RuminococcaceaeUCG009	7	rs6952765	G	A	19.2643	0.0732099	0.0166777	8.13062e-06	0.00255892	7511
1287	genus	RuminococcaceaeUCG009	19	rs78410648	A	G	19.0293	0.120989	0.0277317	9.67203e-06	0.00252813	7510
1288	genus	RuminococcaceaeUCG010	15	rs35506912	G	C	21.9909	-0.0693743	0.0147926	3.20918e-06	0.0017163	12793
1289	genus	RuminococcaceaeUCG010	9	rs682403	A	G	22.2531	-0.0588161	0.0124671	2.36537e-06	0.00172716	12864
1290	genus	RuminococcaceaeUCG010	7	rs6958419	C	T	21.955	-0.0585718	0.0124994	2.84162e-06	0.00170326	12870
1291	genus	RuminococcaceaeUCG010	6	rs2820282	A	C	22.1235	-0.0592304	0.0125917	2.85385e-06	0.00171698	12865
1292	genus	RuminococcaceaeUCG010	16	rs12597105	G	A	21.5756	0.0670855	0.0144415	4.873e-06	0.00173513	12415
1293	genus	RuminococcaceaeUCG010	11	rs7935775	A	T	20.9415	-0.0631351	0.0137953	4.99423e-06	0.00162553	12864
1294	genus	RuminococcaceaeUCG010	4	rs73218807	G	A	20.4004	-0.166211	0.0367938	6.43033e-06	0.00303018	6714
1295	genus	RuminococcaceaeUCG010	4	rs7441445	C	T	20.2639	-0.05695	0.0126502	6.80187e-06	0.00157447	12852
1296	genus	RuminococcaceaeUCG011	6	rs1416041	A	C	28.7623	-0.182339	0.0339898	7.04419e-08	0.00786121	3632
1297	genus	RuminococcaceaeUCG011	1	rs12724320	C	T	23.5113	-0.120881	0.0249229	1.51986e-06	0.00643526	3632
1298	genus	RuminococcaceaeUCG011	12	rs79113084	C	T	22.9536	-0.152166	0.0317519	2.06123e-06	0.00632166	3610
1299	genus	RuminococcaceaeUCG011	1	rs9729514	A	G	21.9504	0.184934	0.0394616	2.36769e-06	0.00601059	3632
1300	genus	RuminococcaceaeUCG011	7	rs2729556	C	T	21.7808	-0.109097	0.0233699	3.18679e-06	0.00596442	3632
1301	genus	RuminococcaceaeUCG011	7	rs10274562	C	T	20.5591	0.110917	0.0244556	6.49607e-06	0.00563177	3632
1302	genus	RuminococcaceaeUCG011	3	rs4490371	T	C	20.1605	-0.111816	0.0248963	7.74624e-06	0.00555667	3610
1303	genus	RuminococcaceaeUCG011	3	rs12636310	G	A	22.1339	0.132725	0.0282037	2.81235e-06	0.00606054	3632
1304	genus	RuminococcaceaeUCG013	10	rs12781711	C	T	31.1906	-0.0656129	0.0117477	2.55301e-08	0.00185645	16772
1305	genus	RuminococcaceaeUCG013	5	rs12189346	G	A	22.1347	0.0684961	0.014558	1.67955e-06	0.0013423	16470
1306	genus	RuminococcaceaeUCG013	12	rs75088940	T	C	22.0694	-0.0942968	0.0200712	2.55399e-06	0.00140946	15638
1307	genus	RuminococcaceaeUCG013	10	rs16918863	A	C	21.5488	0.111491	0.0240157	4.15503e-06	0.00170177	12643
1308	genus	RuminococcaceaeUCG013	3	rs76973485	G	T	21.7271	0.194976	0.0418213	3.3498e-06	0.00408501	5299
1309	genus	RuminococcaceaeUCG013	3	rs12485353	G	A	21.5819	-0.0607903	0.0130847	4.19379e-06	0.00128535	16771
1310	genus	RuminococcaceaeUCG013	13	rs9565219	T	A	19.8622	-0.0524592	0.0117701	8.72524e-06	0.00118299	16772
1311	genus	RuminococcaceaeUCG013	16	rs1729063	G	C	19.5097	-0.0533411	0.0120757	9.63581e-06	0.0011833	16470
1312	genus	RuminococcaceaeUCG013	7	rs7784330	G	A	19.7712	-0.0498329	0.0112066	8.1626e-06	0.00117771	16770
1313	genus	RuminococcaceaeUCG013	1	rs11581881	C	T	20.8674	0.0661211	0.0144736	4.72582e-06	0.00132501	15730
1314	genus	RuminococcaceaeUCG013	9	rs2428106	C	G	19.9458	-0.0490863	0.0109903	8.37605e-06	0.00118825	16768
1315	genus	RuminococcaceaeUCG013	8	rs2730183	G	A	19.7681	-0.0488692	0.0109907	8.43787e-06	0.00117739	16772
1316	genus	RuminococcaceaeUCG013	5	rs9313055	T	C	20.0866	0.105087	0.023446	9.54713e-06	0.00127275	15764
1317	genus	RuminococcaceaeUCG013	9	rs12336782	T	C	20.4452	-0.0856047	0.0189311	8.60305e-06	0.00121767	16772
1318	genus	RuminococcaceaeUCG013	10	rs4385846	G	T	20.6092	0.0598405	0.0131807	6.46209e-06	0.00122743	16772
1319	genus	RuminococcaceaeUCG014	5	rs115777838	T	C	23.7222	-0.18835	0.0386643	4.62331e-07	0.00416492	5674
1320	genus	RuminococcaceaeUCG014	2	rs72809222	T	C	23.0747	0.0671775	0.0139838	2.41191e-06	0.00165492	13922
1321	genus	RuminococcaceaeUCG014	3	rs12638134	T	G	23.6987	0.0582548	0.0119657	1.21144e-06	0.00164292	14403
1322	genus	RuminococcaceaeUCG014	9	rs56105232	G	A	21.6736	0.139276	0.0299132	2.9128e-06	0.00235335	9190
1323	genus	RuminococcaceaeUCG014	2	rs995642	C	T	22.5593	0.060048	0.0126417	1.90222e-06	0.00156417	14402
1324	genus	RuminococcaceaeUCG014	5	rs10941294	C	T	22.0322	-0.122057	0.0260017	2.397e-06	0.00174373	12615
1325	genus	RuminococcaceaeUCG014	18	rs79640386	T	A	19.9649	-0.110863	0.0248098	8.73755e-06	0.00145623	13692
1326	genus	RuminococcaceaeUCG014	2	rs439810	G	C	20.7538	-0.0577127	0.0126675	7.04188e-06	0.00143906	14403
1327	genus	RuminococcaceaeUCG014	1	rs10495392	C	T	19.4139	-0.082486	0.0187194	9.96329e-06	0.00139473	13902
1328	genus	RuminococcaceaeUCG014	7	rs62478832	T	A	20.2928	-0.058129	0.012903	6.04427e-06	0.0014142	14331
1329	genus	RuminococcaceaeUCG014	11	rs61898819	A	T	19.1876	0.0607865	0.0138761	9.91789e-06	0.00133784	14325
1330	genus	RuminococcaceaeUCG014	10	rs853612	A	G	19.5823	-0.0528257	0.0119367	9.75451e-06	0.00135794	14403
1331	genus	RuminococcaceaeUCG014	3	rs73186226	G	A	21.0081	-0.0993852	0.0216819	6.71749e-06	0.00152465	13760
1332	genus	RuminococcaceaeUCG014	8	rs34402072	C	T	19.4282	-0.0688023	0.0156083	9.80426e-06	0.00139968	13863
1333	genus	RuminococcaceaeUCG014	1	rs74060145	C	G	20.7374	-0.115767	0.0254199	8.7051e-06	0.00159155	13011
1334	genus	RuminococcaceaeUCG014	16	rs77627087	C	G	20.2565	0.067562	0.0150103	7.42665e-06	0.00140589	14390
1335	genus	RuminococcaceaeUCG014	19	rs17296933	C	G	20.0909	-0.0829544	0.0185058	7.33724e-06	0.0015226	13177
1336	genus	RuminococcaceaeUCG014	11	rs10791168	A	G	19.6115	-0.0664624	0.0150069	9.76182e-06	0.00135996	14403
1337	genus	Ruminococcus1	11	rs10769159	G	C	33.84	-0.0640277	0.0110059	5.29128e-09	0.00203428	16603
1338	genus	Ruminococcus1	11	rs7117576	A	G	23.5584	0.0829505	0.0170891	6.47979e-07	0.00141683	16606
1339	genus	Ruminococcus1	17	rs17781867	C	T	22.2715	0.0999271	0.0211728	1.96335e-06	0.00154994	14349
1340	genus	Ruminococcus1	2	rs7583465	C	T	21.9495	0.0527654	0.0112619	2.55613e-06	0.00132162	16588
1341	genus	Ruminococcus1	2	rs78613526	G	A	20.7515	0.167497	0.0367639	5.11425e-06	0.00284862	7266
1342	genus	Ruminococcus1	5	rs78572139	G	A	20.0226	0.125038	0.0279411	5.23105e-06	0.00171352	11667
1343	genus	Ruminococcus1	1	rs3000856	T	A	19.0253	-0.0709997	0.0162766	9.27669e-06	0.00117855	16126
1344	genus	Ruminococcus1	15	rs6493760	C	T	21.3318	0.0535262	0.0115885	3.38363e-06	0.00132124	16126
1345	genus	Ruminococcus1	8	rs11783695	G	T	20.6861	-0.0734114	0.0161398	4.72679e-06	0.0012443	16606
1346	genus	Ruminococcus1	10	rs10995816	C	G	19.0252	-0.0762002	0.0174689	8.38258e-06	0.00114513	16597
1347	genus	Ruminococcus1	2	rs10167839	A	G	19.9492	0.0519509	0.0116306	8.09254e-06	0.0012001	16605
1348	genus	Ruminococcus1	1	rs3819978	C	T	19.5535	-0.11504	0.0260137	8.74133e-06	0.00152922	12769
1349	genus	Ruminococcus1	2	rs4849717	T	A	19.605	0.132764	0.0299816	8.82616e-06	0.00186686	10484
1350	genus	Ruminococcus1	20	rs6105066	T	C	20.4442	-0.0607052	0.013425	5.05914e-06	0.0012724	16049
1351	genus	Ruminococcus2	3	rs78120384	A	G	24.1807	-0.192815	0.0392045	3.31185e-07	0.00396134	6082
1352	genus	Ruminococcus2	2	rs12986628	C	T	22.5688	0.0665937	0.0140168	2.14202e-06	0.00153169	14714
1353	genus	Ruminococcus2	3	rs7635831	G	A	22.9622	0.0618344	0.0129031	1.98054e-06	0.00153645	14924
1354	genus	Ruminococcus2	13	rs2997412	A	G	21.5915	-0.0568439	0.0122325	4.22116e-06	0.0014061	15336
1355	genus	Ruminococcus2	2	rs2368224	T	G	20.7202	0.199648	0.0438453	3.6293e-06	0.00680529	3026
1356	genus	Ruminococcus2	7	rs4400279	A	G	20.6817	0.0546114	0.0120077	5.79929e-06	0.0013472	15333
1357	genus	Ruminococcus2	9	rs58681734	A	G	20.266	0.0723875	0.0160787	4.18175e-06	0.00131972	15338
1358	genus	Ruminococcus2	7	rs1819812	G	T	20.7535	0.0842356	0.0184893	5.28435e-06	0.00139409	14868
1359	genus	Ruminococcus2	1	rs12406309	A	C	19.7252	-0.063193	0.0142275	9.78953e-06	0.00128447	15339
1360	genus	Ruminococcus2	18	rs2846589	G	T	20.1219	0.0522093	0.0116382	7.58896e-06	0.00134666	14924
1361	genus	Ruminococcus2	9	rs55707116	C	A	20.9377	0.0865521	0.0189141	8.00593e-06	0.00136358	15336
1362	genus	Ruminococcus2	11	rs75140805	T	G	22.49	0.0836825	0.0176445	3.95297e-06	0.00157609	14249
1363	genus	Ruminococcus2	18	rs4799823	C	T	21.0862	0.0837001	0.0182263	5.40138e-06	0.00143746	14650
1364	genus	Ruminococcus2	4	rs61791565	T	C	19.9769	-0.0523503	0.0117119	6.78933e-06	0.00130253	15319
1365	genus	Ruminococcus2	4	rs7693984	G	A	19.1273	-0.102822	0.0235087	9.42134e-06	0.00134974	14154
1366	genus	Ruminococcusgauvreauiigroup	10	rs2047242	A	G	25.5481	-0.067603	0.0133738	2.46372e-07	0.00190764	13369
1367	genus	Ruminococcusgauvreauiigroup	16	rs71386687	T	G	25.7288	0.121037	0.02386	2.90761e-07	0.00226412	11340
1368	genus	Ruminococcusgauvreauiigroup	3	rs9870933	A	G	24.3098	0.0621643	0.0126072	8.4912e-07	0.00181358	13382
1369	genus	Ruminococcusgauvreauiigroup	12	rs1391597	C	T	22.3417	0.0590284	0.0124874	1.85964e-06	0.001667	13382
1370	genus	Ruminococcusgauvreauiigroup	5	rs431418	A	G	20.3182	-0.094737	0.0210157	5.53667e-06	0.00152685	13289
1371	genus	Ruminococcusgauvreauiigroup	2	rs10931481	G	A	21.8582	0.0610096	0.0130484	3.38211e-06	0.00163098	13382
1372	genus	Ruminococcusgauvreauiigroup	15	rs289410	G	A	22.1645	-0.0654926	0.0139101	2.27464e-06	0.00165405	13380
1373	genus	Ruminococcusgauvreauiigroup	1	rs2105937	A	G	20.6069	0.0580215	0.0127806	5.10352e-06	0.00153983	13364
1374	genus	Ruminococcusgauvreauiigroup	8	rs2166943	A	C	21.0742	0.0566974	0.0123497	5.27717e-06	0.00157316	13377
1375	genus	Ruminococcusgauvreauiigroup	7	rs12539819	C	T	21.1332	0.110654	0.0240684	4.49375e-06	0.00177901	11860
1376	genus	Ruminococcusgauvreauiigroup	1	rs12079579	A	G	20.0308	0.0955324	0.0213436	5.03725e-06	0.00154035	12986
1377	genus	Ruminococcusgauvreauiigroup	4	rs73802842	C	A	18.8565	0.0736808	0.0169665	7.48026e-06	0.00140732	13382
1378	genus	Ruminococcusgauvreauiigroup	5	rs13188803	T	A	20.4522	0.0709419	0.0156855	7.27559e-06	0.00159131	12834
1379	genus	Ruminococcusgnavusgroup	5	rs13163520	G	A	29.6517	-0.127377	0.0233883	5.61015e-08	0.00466688	6326
1380	genus	Ruminococcusgnavusgroup	2	rs934940	A	C	20.9273	-0.105045	0.0229588	2.73705e-06	0.00330713	6309
1381	genus	Ruminococcusgnavusgroup	3	rs9872758	T	C	23.106	0.0849233	0.0176643	1.66029e-06	0.00359956	6398
1382	genus	Ruminococcusgnavusgroup	8	rs2909242	C	A	24.5807	-0.0909965	0.018351	7.40957e-07	0.00382663	6401
1383	genus	Ruminococcusgnavusgroup	9	rs3124783	A	G	21.675	-0.11599	0.0249099	2.6652e-06	0.00337581	6401
1384	genus	Ruminococcusgnavusgroup	2	rs62167033	T	C	21.8522	0.185289	0.0396295	3.49529e-06	0.00419117	5194
1385	genus	Ruminococcusgnavusgroup	2	rs12989336	G	A	20.2987	-0.0846861	0.0187936	7.11808e-06	0.00316213	6401
1386	genus	Ruminococcusgnavusgroup	1	rs12136548	C	T	21.0672	0.0901946	0.0196476	3.09631e-06	0.00328146	6401
1387	genus	Ruminococcusgnavusgroup	3	rs78399089	T	C	19.5514	0.144445	0.0326618	6.62998e-06	0.00327958	5944
1388	genus	Ruminococcusgnavusgroup	10	rs11597105	A	G	20.9237	0.114673	0.0250653	6.94868e-06	0.00329667	6328
1389	genus	Ruminococcusgnavusgroup	16	rs11864644	T	C	19.2909	-0.139804	0.0318253	5.0088e-06	0.00308245	6241
1390	genus	Ruminococcusgnavusgroup	4	rs4388134	C	T	19.7625	-0.0904997	0.0203544	9.11637e-06	0.00307982	6399
1391	genus	Ruminococcustorquesgroup	19	rs35866622	T	C	31.2812	-0.0612024	0.0109421	2.21337e-08	0.00181138	17240
1392	genus	Ruminococcustorquesgroup	12	rs773123	T	A	22.4595	0.0824005	0.0173862	1.58956e-06	0.00131871	17011
1393	genus	Ruminococcustorquesgroup	10	rs10904297	A	G	18.5191	-0.167804	0.0389812	2.68713e-06	0.00586135	3143
1394	genus	Ruminococcustorquesgroup	17	rs8080469	G	A	21.0169	0.0490727	0.0107036	3.49522e-06	0.0011796	17798
1395	genus	Ruminococcustorquesgroup	8	rs77034621	T	G	20.3547	-0.151553	0.0335878	6.06872e-06	0.00237086	8567
1396	genus	Ruminococcustorquesgroup	7	rs73130967	A	T	20.9589	0.0770375	0.0168264	3.70741e-06	0.00123071	17011
1397	genus	Ruminococcustorquesgroup	15	rs1972694	T	A	19.9963	-0.0614094	0.0137321	8.92829e-06	0.00115113	17353
1398	genus	Ruminococcustorquesgroup	14	rs12434631	A	G	23.7084	0.074697	0.0153401	2.77247e-06	0.00136454	17353
1399	genus	Ruminococcustorquesgroup	11	rs4073731	T	C	21.0111	0.0651948	0.0142221	4.0525e-06	0.0011796	17793
1400	genus	Ruminococcustorquesgroup	5	rs13154778	T	A	18.9149	0.0563358	0.0129526	7.15746e-06	0.00106192	17795
1401	genus	Ruminococcustorquesgroup	6	rs1475330	T	C	19.6125	0.0523492	0.01182	8.13435e-06	0.00112906	17353
1402	genus	Ruminococcustorquesgroup	9	rs10967781	C	A	20.0927	0.0507994	0.0113322	8.36865e-06	0.00112822	17791
1403	genus	Ruminococcustorquesgroup	22	rs8141465	A	G	20.0212	0.0480778	0.0107442	9.64837e-06	0.00112422	17791
1404	genus	Sellimonas	2	rs13417181	T	C	24.3214	0.166509	0.0337521	7.61748e-07	0.00792405	3047
1405	genus	Sellimonas	2	rs2371572	A	C	25.754	0.127349	0.0250862	4.46357e-07	0.00810446	3154
1406	genus	Sellimonas	3	rs113379006	T	C	20.769	-0.162759	0.0357025	7.20777e-06	0.00654603	3154
1407	genus	Sellimonas	11	rs2187447	A	C	21.2712	0.243457	0.0527695	3.97806e-06	0.0069804	3028
1408	genus	Sellimonas	15	rs2016057	A	C	24.1336	-0.125878	0.0256153	1.02698e-06	0.00759841	3154
1409	genus	Sellimonas	1	rs72553859	G	C	20.4476	-0.150458	0.0332626	5.37687e-06	0.00644537	3154
1410	genus	Sellimonas	7	rs56203279	T	C	21.2328	-0.124045	0.0269115	3.71999e-06	0.00669122	3154
1411	genus	Sellimonas	6	rs553697	T	C	20.549	-0.153767	0.0339099	6.12773e-06	0.00670319	3047
1412	genus	Sellimonas	12	rs7968030	A	T	20.5046	-0.12711	0.0280617	5.56417e-06	0.0065857	3095
1413	genus	Sellimonas	2	rs4600608	A	G	20.6522	-0.137152	0.0301702	4.94843e-06	0.00663279	3095
1414	genus	Sellimonas	7	rs41816	A	G	20.6134	0.132201	0.0291087	8.39372e-06	0.00649729	3154
1415	genus	Senegalimassilia	9	rs11787826	C	A	22.572	0.081327	0.0171154	2.63466e-06	0.00325077	6923
1416	genus	Senegalimassilia	17	rs72887800	T	A	21.9008	-0.0822462	0.0175721	2.41534e-06	0.00315442	6923
1417	genus	Senegalimassilia	17	rs7225245	G	A	21.5766	0.079173	0.0170421	4.18017e-06	0.00310786	6923
1418	genus	Senegalimassilia	13	rs57512504	T	A	22.6305	0.0819494	0.0172241	2.03318e-06	0.00325917	6923
1419	genus	Senegalimassilia	5	rs10036909	C	T	21.4079	0.185519	0.0400881	8.05438e-06	0.00426843	4996
1420	genus	Senegalimassilia	2	rs13383270	G	C	20.5559	0.0774679	0.017084	6.03944e-06	0.00296129	6923
1421	genus	Senegalimassilia	2	rs1990708	A	C	19.5659	-0.109619	0.0247785	8.90578e-06	0.00281906	6923
1422	genus	Senegalimassilia	14	rs2017373	C	T	19.5618	0.0782258	0.0176841	9.50288e-06	0.00281848	6923
1423	genus	Slackia	17	rs8901	C	T	25.0201	0.0934594	0.0186813	6.06998e-07	0.00411107	6063
1424	genus	Slackia	7	rs4492265	A	G	22.3267	-0.0905757	0.0191658	2.40925e-06	0.00367014	6063
1425	genus	Slackia	8	rs16894137	C	T	21.7837	-0.122792	0.0263047	2.71183e-06	0.00358121	6063
1426	genus	Slackia	7	rs112764253	T	A	22.3713	0.194714	0.0411598	3.39569e-06	0.00395647	5634
1427	genus	Slackia	15	rs12440440	A	G	22.3893	0.0901934	0.0190582	2.62872e-06	0.00368039	6063
1428	genus	Slackia	7	rs35156985	T	C	20.0037	-0.155709	0.0348085	8.05947e-06	0.00334343	5965
1429	genus	Slackia	19	rs10409783	A	G	20.2539	0.0950828	0.0211239	7.69592e-06	0.00339873	5941
1430	genus	Slackia	16	rs13339230	C	G	19.775	0.147055	0.0330635	7.42025e-06	0.00325206	6063
1431	genus	Slackia	4	rs58767323	G	C	20.5012	-0.102833	0.0227077	4.59992e-06	0.00337107	6063
1432	genus	Streptococcus	12	rs11110281	T	C	36.5673	-0.137519	0.0227398	2.58314e-09	0.00241296	15120
1433	genus	Streptococcus	17	rs4968759	A	G	21.1242	-0.0515109	0.0112068	3.78116e-06	0.00128782	16384
1434	genus	Streptococcus	7	rs11764382	A	G	23.4211	-0.0695345	0.0143671	1.28631e-06	0.00142738	16387
1435	genus	Streptococcus	15	rs72739637	A	G	24.6809	0.0959942	0.0193213	1.03307e-06	0.0016517	14920
1436	genus	Streptococcus	11	rs1918540	G	A	21.6563	0.059639	0.0128148	2.44067e-06	0.0013211	16373
1437	genus	Streptococcus	8	rs17708276	A	G	21.6491	-0.0793955	0.0170628	3.04096e-06	0.00132836	16278
1438	genus	Streptococcus	3	rs11720390	G	A	22.0076	0.107024	0.0228121	3.59482e-06	0.00144407	15220
1439	genus	Streptococcus	5	rs395407	G	C	20.8288	-0.0792781	0.0173697	4.36503e-06	0.00131141	15864
1440	genus	Streptococcus	9	rs10448310	A	G	21.6433	-0.0517935	0.0111324	3.30706e-06	0.00131942	16384
1441	genus	Streptococcus	10	rs7916711	A	G	22.4042	0.102891	0.0217362	2.71702e-06	0.00146295	15294
1442	genus	Streptococcus	10	rs71481756	T	G	20.0433	0.0931048	0.0207949	6.51476e-06	0.00137811	14526
1443	genus	Streptococcus	14	rs2370083	G	T	19.3146	-0.0816836	0.0185851	9.75245e-06	0.00118536	16277
1444	genus	Streptococcus	4	rs10028567	C	T	23.044	-0.0921167	0.0191881	7.30343e-06	0.00141097	16311
1445	genus	Streptococcus	3	rs6806351	T	C	21.5123	-0.0633829	0.0136647	4.93869e-06	0.00134515	15973
1446	genus	Streptococcus	4	rs57646748	G	A	20.5245	-0.0907696	0.0200344	5.4754e-06	0.00128619	15939
1447	genus	Streptococcus	17	rs9903102	C	A	20.8751	-0.0709483	0.0155275	4.17998e-06	0.00127265	16384
1448	genus	Streptococcus	16	rs6563952	G	C	21.1156	0.0827344	0.0180035	5.82134e-06	0.00128706	16387
1449	genus	Subdoligranulum	3	rs12638227	G	C	26.3531	-0.0557288	0.0108552	2.47707e-07	0.00153311	17165
1450	genus	Subdoligranulum	5	rs10065321	T	C	22.5009	-0.0512828	0.0108105	2.10155e-06	0.00127777	17589
1451	genus	Subdoligranulum	2	rs4347804	A	G	21.5692	0.166063	0.0357483	2.18405e-06	0.00497953	4312
1452	genus	Subdoligranulum	5	rs6555306	T	C	22.7024	-0.0740777	0.0155463	2.80664e-06	0.00128905	17591
1453	genus	Subdoligranulum	4	rs3761728	T	G	20.901	-0.0543458	0.0118866	3.86747e-06	0.0011883	17570
1454	genus	Subdoligranulum	10	rs2114677	C	T	20.3659	-0.104176	0.0230829	2.71726e-06	0.00130681	15566
1455	genus	Subdoligranulum	19	rs75158211	T	C	20.6132	-0.072343	0.015933	7.52162e-06	0.00119958	17165
1456	genus	Subdoligranulum	6	rs2171249	C	T	20.947	0.106744	0.0233213	4.50556e-06	0.00142516	14679
1457	genus	Subdoligranulum	14	rs35940633	G	A	21.5745	-0.0511008	0.011001	4.21698e-06	0.00122571	17582
1458	genus	Subdoligranulum	5	rs76528319	G	T	21.2659	-0.143279	0.0310662	7.41394e-06	0.00250562	8468
1459	genus	Subdoligranulum	2	rs1667315	G	A	20.3721	0.0485017	0.0107452	6.72143e-06	0.00115722	17586
1460	genus	Subdoligranulum	3	rs76664262	T	A	20.2463	0.0834078	0.0185357	4.87344e-06	0.00121016	16712
1461	genus	Subdoligranulum	2	rs10497836	C	T	19.4912	-0.0524065	0.0118697	8.37954e-06	0.00110768	17579
1462	genus	Subdoligranulum	16	rs16962433	A	T	20.4639	0.0855999	0.0189213	7.64534e-06	0.00128903	15857
1463	genus	Sutterella	5	rs13173038	A	G	22.4245	-0.0718076	0.0151627	2.72984e-06	0.00169044	13245
1464	genus	Sutterella	13	rs2321387	G	A	22.6704	-0.0592876	0.0124509	1.86519e-06	0.00170805	13252
1465	genus	Sutterella	16	rs7499539	A	G	22.215	0.0617478	0.0130998	2.35769e-06	0.00167354	13254
1466	genus	Sutterella	7	rs62501473	G	A	21.5846	0.0694233	0.0149416	5.51851e-06	0.00168873	12762
1467	genus	Sutterella	1	rs143438747	T	C	22.5672	-0.145793	0.0306867	3.28021e-06	0.00240369	9368
1468	genus	Sutterella	6	rs9350083	T	G	19.6062	-0.0593069	0.0133929	8.22778e-06	0.0014773	13254
1469	genus	Sutterella	3	rs7638039	T	C	20.1304	0.0645624	0.0143887	8.66397e-06	0.00151881	13236
1470	genus	Sutterella	10	rs11591622	T	G	20.6767	-0.0688382	0.0151375	6.49857e-06	0.00163806	12604
1471	genus	Sutterella	7	rs2613606	C	T	20.1214	-0.0556794	0.0124117	7.2023e-06	0.00151663	13249
1472	genus	Sutterella	6	rs1145877	A	G	20.5037	-0.073548	0.0162413	7.19949e-06	0.00154518	13251
1473	genus	Sutterella	11	rs607327	C	T	20.0797	0.0578334	0.0129053	6.6306e-06	0.00151327	13251
1474	genus	Sutterella	6	rs2050185	G	A	19.9468	0.0575138	0.0128766	7.96955e-06	0.00150418	13243
1475	genus	Terrisporobacter	11	rs1883097	C	T	24.7864	0.226399	0.0454642	4.15789e-07	0.00558278	4417
1476	genus	Terrisporobacter	3	rs2569953	A	C	19.7171	-0.0775591	0.0174641	8.95009e-06	0.00296287	6637
1477	genus	Terrisporobacter	16	rs7184125	T	C	19.7146	0.091256	0.0205493	8.48103e-06	0.00315448	6232
1478	genus	Terrisporobacter	19	rs2872237	C	A	21.4246	-0.0814505	0.0175943	3.97135e-06	0.00322105	6632
1479	genus	Terrisporobacter	11	rs58405430	G	T	19.9717	0.134617	0.0301177	7.9371e-06	0.00322438	6176
1480	genus	Terrisporobacter	9	rs7034891	G	C	21.1409	-0.0799209	0.0173794	4.53776e-06	0.00317997	6629
1481	genus	Turicibacter	2	rs149744580	A	G	28.9905	0.169883	0.0315478	7.00965e-08	0.00341628	8459
1482	genus	Turicibacter	5	rs4869133	G	A	23.2611	0.131186	0.027197	2.55369e-06	0.00281024	8256
1483	genus	Turicibacter	17	rs12603364	T	C	24.1428	0.110861	0.0225598	8.66598e-07	0.00269898	8923
1484	genus	Turicibacter	12	rs11054680	T	C	21.2901	-0.104751	0.0226998	2.30977e-06	0.00237951	8928
1485	genus	Turicibacter	7	rs55756211	T	C	22.8659	-0.115115	0.0240708	2.80533e-06	0.00255147	8941
1486	genus	Turicibacter	11	rs61265175	G	C	21.3545	-0.0858591	0.0185778	4.13678e-06	0.00238322	8941
1487	genus	Turicibacter	16	rs7199484	G	A	20.8485	-0.0731428	0.0160172	5.76664e-06	0.00232506	8948
1488	genus	Turicibacter	16	rs11649454	G	C	21.8434	0.0950891	0.0203433	3.26627e-06	0.00243711	8943
1489	genus	Turicibacter	21	rs2834977	T	C	21.2435	-0.0959995	0.0208261	3.95588e-06	0.00236953	8946
1490	genus	Turicibacter	8	rs2952020	G	A	20.9618	-0.0759019	0.0165764	5.63308e-06	0.00233741	8949
1491	genus	Turicibacter	19	rs11666533	C	T	20.2063	-0.111689	0.0248436	7.37109e-06	0.00244208	8256
1492	genus	Turicibacter	15	rs4247078	C	G	20.9401	0.0710377	0.0155221	5.46077e-06	0.00233525	8948
1493	genus	Turicibacter	5	rs2221441	G	C	21.4309	0.0710364	0.015343	3.45667e-06	0.0024522	8720
1494	genus	Turicibacter	6	rs3734633	G	A	20.3197	-0.120957	0.02683	5.31914e-06	0.00235064	8626
1495	genus	Tyzzerella3	19	rs67476743	T	G	35.4022	0.132164	0.022208	3.74049e-09	0.00710688	4948
1496	genus	Tyzzerella3	5	rs17706273	T	C	26.0997	-0.140368	0.0274708	5.87816e-07	0.00481624	5395
1497	genus	Tyzzerella3	2	rs7561370	T	C	21.0388	0.131341	0.0286292	1.51605e-06	0.00388525	5396
1498	genus	Tyzzerella3	17	rs55799124	A	G	22.9591	-0.11435	0.0238604	1.3355e-06	0.00426515	5362
1499	genus	Tyzzerella3	7	rs17809157	A	T	23.7064	-0.163819	0.0336386	1.54133e-06	0.00510617	4621
1500	genus	Tyzzerella3	9	rs7019909	T	C	22.833	0.144156	0.0301626	1.7612e-06	0.00421519	5396
1501	genus	Tyzzerella3	13	rs75091807	G	T	23.3095	-0.184966	0.0383029	1.70674e-06	0.0050211	4621
1502	genus	Tyzzerella3	14	rs4904512	T	C	21.8972	-0.117151	0.0250306	3.09269e-06	0.00404314	5396
1503	genus	Tyzzerella3	13	rs7333521	T	C	20.8985	-0.207191	0.0453121	4.87602e-06	0.00479996	4335
1504	genus	Tyzzerella3	10	rs112102233	A	G	20.5116	-0.216348	0.0477575	6.17669e-06	0.00529261	3857
1505	genus	Tyzzerella3	6	rs1232220	G	T	20.4241	-0.143869	0.031828	7.90792e-06	0.00406982	5000
1506	genus	Tyzzerella3	12	rs191093	G	A	20.2465	0.159008	0.0353306	6.76393e-06	0.00436417	4621
1507	genus	Tyzzerella3	11	rs10898797	C	T	19.8426	0.12238	0.0274683	8.85446e-06	0.00367127	5387
1508	genus	Tyzzerella3	6	rs6920448	C	T	21.3252	-0.141081	0.0305446	4.15376e-06	0.00424017	5010
1509	genus	Veillonella	11	rs2013594	T	C	21.5721	-0.0720698	0.0155153	3.42129e-06	0.00231894	9283
1510	genus	Veillonella	8	rs12679709	C	G	23.1735	-0.0793499	0.0164818	1.77579e-06	0.00248878	9290
1511	genus	Veillonella	22	rs742016	A	G	21.1329	-0.0688571	0.0149769	4.65692e-06	0.00227281	9279
1512	genus	Veillonella	21	rs1882878	A	G	22.0049	-0.0768966	0.0163908	2.98089e-06	0.0023656	9282
1513	genus	Veillonella	3	rs7645873	A	T	21.4894	0.0761385	0.0164228	3.11802e-06	0.00230932	9286
1514	genus	Veillonella	11	rs55807413	A	G	20.3949	0.107329	0.0237633	5.51435e-06	0.00236369	8610
1515	genus	Veillonella	5	rs62376424	C	T	21.7284	-0.0762216	0.0163499	3.65453e-06	0.00240926	8999
1516	genus	Veillonella	14	rs7359080	C	A	19.8913	-0.135391	0.030352	7.39902e-06	0.00320472	6189
1517	genus	Veillonella	9	rs11141494	G	A	20.1763	-0.0783421	0.0174393	9.74642e-06	0.00216736	9291
1518	genus	Veillonella	1	rs6656807	A	G	20.8502	0.0703062	0.0153954	5.49694e-06	0.0023121	8999
1519	genus	Veillonella	12	rs11614532	G	C	20.3037	0.0744538	0.0165214	7.12638e-06	0.00240871	8411
1520	genus	Victivallis	11	rs56349194	A	G	25.2663	-0.158501	0.0315231	6.25748e-07	0.00768144	3266
1521	genus	Victivallis	9	rs592514	T	A	21.4478	-0.181449	0.0391678	2.60375e-06	0.00657818	3241
1522	genus	Victivallis	14	rs911666	T	C	20.2924	-0.118576	0.0263146	7.65252e-06	0.00617673	3267
1523	genus	Victivallis	12	rs4764863	G	A	24.3918	0.121561	0.0246058	8.2222e-07	0.00741755	3266
1524	genus	Victivallis	4	rs12512543	A	C	22.605	-0.178036	0.0374344	2.5413e-06	0.0069349	3239
1525	genus	Victivallis	7	rs342302	A	G	18.8665	-0.152754	0.0351572	8.15946e-06	0.0057487	3265
1526	genus	Victivallis	6	rs4895919	T	C	22.2991	-0.116918	0.0247515	2.75199e-06	0.00681034	3254
1527	genus	Victivallis	2	rs11899949	G	A	22.3273	0.130568	0.0276239	2.7671e-06	0.00681057	3258
1528	genus	Victivallis	3	rs6445926	G	C	21.942	0.117031	0.0249764	2.95824e-06	0.00667549	3267
1529	genus	Victivallis	13	rs173120	T	C	21.2585	0.13381	0.0290127	7.65253e-06	0.00647679	3263
1530	genus	Victivallis	5	rs2546432	T	C	19.686	-0.110803	0.0249655	9.93269e-06	0.0059951	3266
1531	genus	Victivallis	21	rs1882775	A	G	19.5368	-0.13827	0.031273	8.72833e-06	0.00596445	3258

## Sheet: Table S2
Disease	Exposure	Heterogeneity				Pleiotropy
		Method	Q	Q_df	Q_P-value	Egger_intercept	Se	P-value
Seronegative rheumatoid arthritis	Intestinibacter	MR Egger	15.1164	13	0.300144	0.00110637	0.0271141	0.968072
Seronegative rheumatoid arthritis		Inverse variance weighted	15.1183	14	0.370115
Seronegative rheumatoid arthritis	FamilyXIIIUCG001	MR Egger	14.1225	7	0.0490454	0.0172879	0.0481881	0.730352
Seronegative rheumatoid arthritis		Inverse variance weighted	14.3821	8	0.0723329
Seronegative rheumatoid arthritis	Odoribacter	MR Egger	5.99136	6	0.424158	-0.0716338	0.0350828	0.0872209
Seronegative rheumatoid arthritis		Inverse variance weighted	10.1605	7	0.179659
Seronegative rheumatoid arthritis	RuminococcaceaeUCG013	MR Egger	17.2645	10	0.0687117	0.0303039	0.0342402	0.396918
Seronegative rheumatoid arthritis		Inverse variance weighted	18.6169	11	0.0683276
Seronegative rheumatoid arthritis	Eubacteriumfissicatenagroup	MR Egger	2.00261	7	0.959696	-0.0408579	0.050749	0.447242
Seronegative rheumatoid arthritis		Inverse variance weighted	2.65079	8	0.954328
Seronegative rheumatoid arthritis	Allisonella	MR Egger	8.48818	7	0.291519	-0.0158593	0.066657	0.818754
Seronegative rheumatoid arthritis		Inverse variance weighted	8.55682	8	0.381049
Seronegative rheumatoid arthritis	Terrisporobacter	MR Egger	1.59452	3	0.660633	-0.00751432	0.0393097	0.860608
Seronegative rheumatoid arthritis		Inverse variance weighted	1.63106	4	0.803199
Seronegative rheumatoid arthritis	Lactobacillus	MR Egger	3.18795	6	0.784915	-0.000890939	0.0263218	0.974096
Seronegative rheumatoid arthritis		Inverse variance weighted	3.18909	7	0.866976
Seronegative rheumatoid arthritis	Olsenella	MR Egger	15.8743	8	0.0442149	-0.00416349	0.0397634	0.919186
Seronegative rheumatoid arthritis		Inverse variance weighted	15.8961	9	0.0690841
Seronegative rheumatoid arthritis	Collinsella	MR Egger	11.7864	9	0.225618	0.0463897	0.0424724	0.303105
Seronegative rheumatoid arthritis		Inverse variance weighted	13.3488	10	0.20482
Seronegative rheumatoid arthritis	Howardella	MR Egger	6.08128	8	0.638128	0.0378113	0.0406075	0.379023
Seronegative rheumatoid arthritis		Inverse variance weighted	6.9483	9	0.642502
Seronegative rheumatoid arthritis	RuminococcaceaeUCG009	MR Egger	6.71312	11	0.821817	0.0338451	0.0307605	0.294706
Seronegative rheumatoid arthritis		Inverse variance weighted	7.92374	12	0.791061
Seronegative rheumatoid arthritis	Dialister	MR Egger	16.0799	10	0.0973682	0.034806	0.0440714	0.447987
Seronegative rheumatoid arthritis		Inverse variance weighted	17.0828	11	0.105449
Seronegative rheumatoid arthritis	Clostridiuminnocuumgroup	MR Egger	9.67104	8	0.288878	-0.0559791	0.0519999	0.313083
Seronegative rheumatoid arthritis		Inverse variance weighted	11.072	9	0.270805
Seronegative rheumatoid arthritis	DefluviitaleaceaeUCG011	MR Egger	8.97776	8	0.344176	-0.0270384	0.0418782	0.536584
Seronegative rheumatoid arthritis		Inverse variance weighted	9.44556	9	0.397201
Seronegative rheumatoid arthritis	Subdoligranulum	MR Egger	8.27739	11	0.688261	0.0299467	0.0235242	0.229258
Seronegative rheumatoid arthritis		Inverse variance weighted	9.89797	12	0.624912
Seronegative rheumatoid arthritis	Actinomyces	MR Egger	14.0755	6	0.0288038	-0.00999796	0.0445654	0.829934
Seronegative rheumatoid arthritis		Inverse variance weighted	14.1936	7	0.0478433
Seronegative rheumatoid arthritis	Alloprevotella	MR Egger	1.85415	4	0.762561	-0.0532285	0.0977681	0.615071
Seronegative rheumatoid arthritis		Inverse variance weighted	2.15056	5	0.827944
Seronegative rheumatoid arthritis	Lactococcus	MR Egger	8.99978	8	0.342315	-0.0100126	0.0518914	0.851804
Seronegative rheumatoid arthritis		Inverse variance weighted	9.04166	9	0.433438
Seronegative rheumatoid arthritis	Anaerotruncus	MR Egger	7.51684	12	0.821658	0.017829	0.0242818	0.476896
Seronegative rheumatoid arthritis		Inverse variance weighted	8.05597	13	0.839935
Seronegative rheumatoid arthritis	LachnospiraceaeUCG001	MR Egger	17.6343	13	0.171907	-0.0204303	0.0415295	0.630959
Seronegative rheumatoid arthritis		Inverse variance weighted	17.9625	14	0.208492
Seronegative rheumatoid arthritis	Parasutterella	MR Egger	6.8908	14	0.938839	-0.0204433	0.0200295	0.324731
Seronegative rheumatoid arthritis		Inverse variance weighted	7.93254	15	0.926459
Seronegative rheumatoid arthritis	Fusicatenibacter	MR Egger	13.1993	16	0.658134	0.0277142	0.0275269	0.329014
Seronegative rheumatoid arthritis		Inverse variance weighted	14.2129	17	0.651975
Seronegative rheumatoid arthritis	Clostridiumsensustricto1	MR Egger	4.25529	6	0.642172	-0.020498	0.0323243	0.549389
Seronegative rheumatoid arthritis		Inverse variance weighted	4.65742	7	0.701688
Seronegative rheumatoid arthritis	Intestinimonas	MR Egger	15.8792	16	0.461427	-0.0107371	0.0206482	0.610183
Seronegative rheumatoid arthritis		Inverse variance weighted	16.1496	17	0.513259
Seronegative rheumatoid arthritis	Bifidobacterium	MR Egger	6.82459	12	0.868985	-0.0125725	0.0202664	0.546619
Seronegative rheumatoid arthritis		Inverse variance weighted	7.20944	13	0.891038
Seronegative rheumatoid arthritis	RuminococcaceaeUCG002	MR Egger	26.2719	20	0.157018	0.0259276	0.0204233	0.218833
Seronegative rheumatoid arthritis		Inverse variance weighted	28.389	21	0.12946
Seronegative rheumatoid arthritis	LachnospiraceaeNC2004group	MR Egger	15.0858	8	0.0574981	-0.0917236	0.0564946	0.143121
Seronegative rheumatoid arthritis		Inverse variance weighted	20.0566	9	0.0175661
Seronegative rheumatoid arthritis	Ruminiclostridium6	MR Egger	15.1248	14	0.369677	0.00688657	0.0234737	0.77354
Seronegative rheumatoid arthritis		Inverse variance weighted	15.2178	15	0.435847
Seronegative rheumatoid arthritis	Anaerofilum	MR Egger	15.8168	9	0.0708083	-0.0152437	0.050847	0.771141
Seronegative rheumatoid arthritis		Inverse variance weighted	15.9747	10	0.100359
Seronegative rheumatoid arthritis	Peptococcus	MR Egger	17.8983	14	0.211452	0.00214562	0.0344239	0.951182
Seronegative rheumatoid arthritis		Inverse variance weighted	17.9033	15	0.267785
Seronegative rheumatoid arthritis	ErysipelotrichaceaeUCG003	MR Egger	14.0611	15	0.520901	0.0368045	0.0237198	0.141589
Seronegative rheumatoid arthritis		Inverse variance weighted	16.4687	16	0.420757
Seronegative rheumatoid arthritis	Hungatella	MR Egger	1.408	3	0.703661	0.0655191	0.0800482	0.473039
Seronegative rheumatoid arthritis		Inverse variance weighted	2.07793	4	0.721428
Seronegative rheumatoid arthritis	Coprococcus2	MR Egger	9.91004	7	0.193729	-0.054413	0.0586034	0.38405
Seronegative rheumatoid arthritis		Inverse variance weighted	11.1305	8	0.194412
Seronegative rheumatoid arthritis	Coprococcus3	MR Egger	9.16649	6	0.164429	0.0718	0.0642097	0.306239
Seronegative rheumatoid arthritis		Inverse variance weighted	11.0768	7	0.135305
Seronegative rheumatoid arthritis	LachnospiraceaeUCG010	MR Egger	6.24113	10	0.794614	-0.00981559	0.0287219	0.739615
Seronegative rheumatoid arthritis		Inverse variance weighted	6.35792	11	0.848448
Seronegative rheumatoid arthritis	FamilyXIIIAD3011group	MR Egger	21.3387	13	0.0664934	-0.00700912	0.05336	0.897505
Seronegative rheumatoid arthritis		Inverse variance weighted	21.3671	14	0.0925894
Seronegative rheumatoid arthritis	Enterorhabdus	MR Egger	10.3879	5	0.064961	0.01953	0.0531482	0.728314
Seronegative rheumatoid arthritis		Inverse variance weighted	10.6685	6	0.0991799
Seronegative rheumatoid arthritis	Coprococcus1	MR Egger	18.2996	12	0.106891	-0.0122112	0.025083	0.635149
Seronegative rheumatoid arthritis		Inverse variance weighted	18.661	13	0.133994
Seronegative rheumatoid arthritis	Erysipelatoclostridium	MR Egger	16.9948	14	0.256457	0.00188738	0.0302417	0.951119
Seronegative rheumatoid arthritis		Inverse variance weighted	16.9995	15	0.318894
Seronegative rheumatoid arthritis	Holdemanella	MR Egger	9.36935	12	0.671101	-0.00399067	0.0244067	0.872841
Seronegative rheumatoid arthritis		Inverse variance weighted	9.39608	13	0.742415
Seronegative rheumatoid arthritis	LachnospiraceaeUCG004	MR Egger	10.1139	11	0.520169	0.0161447	0.031856	0.622297
Seronegative rheumatoid arthritis		Inverse variance weighted	10.3708	12	0.583467
Seronegative rheumatoid arthritis	RuminococcaceaeUCG010	MR Egger	9.09934	6	0.168068	0.00960592	0.0348927	0.792322
Seronegative rheumatoid arthritis		Inverse variance weighted	9.21428	7	0.237635
Seronegative rheumatoid arthritis	Romboutsia	MR Egger	6.36285	12	0.896698	-0.0586222	0.0256585	0.0413249
Seronegative rheumatoid arthritis		Inverse variance weighted	11.5828	13	0.562118
Seronegative rheumatoid arthritis	Anaerostipes	MR Egger	21.8005	13	0.0585311	0.0335422	0.0303319	0.288841
Seronegative rheumatoid arthritis		Inverse variance weighted	23.8512	14	0.0477535
Seronegative rheumatoid arthritis	Holdemania	MR Egger	10.5421	15	0.784328	0.0120509	0.0235267	0.615954
Seronegative rheumatoid arthritis		Inverse variance weighted	10.8045	16	0.82139
Seronegative rheumatoid arthritis	Eubacteriumoxidoreducensgroup	MR Egger	8.09493	4	0.0881621	-0.0234416	0.0610725	0.720633
Seronegative rheumatoid arthritis		Inverse variance weighted	8.39308	5	0.135862
Seronegative rheumatoid arthritis	Blautia	MR Egger	12.8494	10	0.232213	0.00243455	0.0275388	0.931301
Seronegative rheumatoid arthritis		Inverse variance weighted	12.8595	11	0.30261
Seronegative rheumatoid arthritis	RuminococcaceaeUCG014	MR Egger	8.71435	14	0.848902	-0.014909	0.0195988	0.459451
Seronegative rheumatoid arthritis		Inverse variance weighted	9.29303	15	0.861704
Seronegative rheumatoid arthritis	Eggerthella	MR Egger	10.1652	7	0.179401	0.0126536	0.0502062	0.808255
Seronegative rheumatoid arthritis		Inverse variance weighted	10.2575	8	0.247416
Seronegative rheumatoid arthritis	Eisenbergiella	MR Egger	10.1094	10	0.430948	-0.00823161	0.0581778	0.890292
Seronegative rheumatoid arthritis		Inverse variance weighted	10.1296	11	0.518765
Seronegative rheumatoid arthritis	LachnospiraceaeFCS020group	MR Egger	20.4338	13	0.0849083	0.00899345	0.0257956	0.732939
Seronegative rheumatoid arthritis		Inverse variance weighted	20.6249	14	0.111639
Seronegative rheumatoid arthritis	RikenellaceaeRC9gutgroup	MR Egger	18.0857	10	0.0535356	0.0993259	0.0698941	0.185715
Seronegative rheumatoid arthritis		Inverse variance weighted	21.7381	11	0.0264827
Seronegative rheumatoid arthritis	Oxalobacter	MR Egger	11.8807	10	0.293121	0.0300593	0.0447289	0.516788
Seronegative rheumatoid arthritis		Inverse variance weighted	12.4173	11	0.33311
Seronegative rheumatoid arthritis	Desulfovibrio	MR Egger	7.90581	8	0.442725	-0.0118517	0.0312993	0.714793
Seronegative rheumatoid arthritis		Inverse variance weighted	8.04919	9	0.529197
Seronegative rheumatoid arthritis	Prevotella9	MR Egger	17.4005	15	0.295493	-0.0108801	0.0233593	0.648071
Seronegative rheumatoid arthritis		Inverse variance weighted	17.6521	16	0.344657
Seronegative rheumatoid arthritis	Eubacteriumxylanophilumgroup	MR Egger	7.53096	9	0.582015	-0.0184133	0.0292135	0.544167
Seronegative rheumatoid arthritis		Inverse variance weighted	7.92824	10	0.635847
Seronegative rheumatoid arthritis	Ruminiclostridium5	MR Egger	13.5883	12	0.327767	0.0109674	0.0202981	0.598863
Seronegative rheumatoid arthritis		Inverse variance weighted	13.9189	13	0.379581
Seronegative rheumatoid arthritis	Streptococcus	MR Egger	14.3541	12	0.278672	0.0232008	0.0416041	0.58733
Seronegative rheumatoid arthritis		Inverse variance weighted	14.7261	13	0.324765
Seronegative rheumatoid arthritis	Senegalimassilia	MR Egger	6.60123	4	0.158523	-0.0723637	0.0610579	0.301552
Seronegative rheumatoid arthritis		Inverse variance weighted	8.91928	5	0.112327
Seronegative rheumatoid arthritis	Victivallis	MR Egger	18.7543	10	0.0434969	0.0690173	0.0716774	0.358309
Seronegative rheumatoid arthritis		Inverse variance weighted	20.4931	11	0.0390195
Seronegative rheumatoid arthritis	Catenibacterium	MR Egger	1.43824	2	0.48718	0.137991	0.164272	0.489315
Seronegative rheumatoid arthritis		Inverse variance weighted	2.14387	3	0.54309
Seronegative rheumatoid arthritis	Eubacteriumrectalegroup	MR Egger	18.7787	9	0.0271416	-0.0210258	0.0348386	0.561064
Seronegative rheumatoid arthritis		Inverse variance weighted	19.5387	10	0.0339304
Seronegative rheumatoid arthritis	Ruminococcus1	MR Egger	12.225	11	0.34697	-0.0342544	0.0257108	0.209706
Seronegative rheumatoid arthritis		Inverse variance weighted	14.1977	12	0.288262
Seronegative rheumatoid arthritis	Parabacteroides	MR Egger	4.0553	6	0.669192	-0.0160354	0.0475132	0.74724
Seronegative rheumatoid arthritis		Inverse variance weighted	4.1692	7	0.760095
Seronegative rheumatoid arthritis	CandidatusSoleaferrea	MR Egger	20.2043	10	0.0273783	-0.00920608	0.0492729	0.855523
Seronegative rheumatoid arthritis		Inverse variance weighted	20.2749	11	0.0417107
Seronegative rheumatoid arthritis	Haemophilus	MR Egger	11.4016	11	0.410257	0.00515512	0.0219342	0.818506
Seronegative rheumatoid arthritis		Inverse variance weighted	11.4589	12	0.490056
Seronegative rheumatoid arthritis	Ruminococcusgauvreauiigroup	MR Egger	26.3656	10	0.00327839	0.0805819	0.056865	0.186855
Seronegative rheumatoid arthritis		Inverse variance weighted	31.6601	11	0.000864614
Seronegative rheumatoid arthritis	Eubacteriumcoprostanoligenesgroup	MR Egger	10.5544	11	0.481316	0.00268062	0.030934	0.932502
Seronegative rheumatoid arthritis		Inverse variance weighted	10.5619	12	0.566791
Seronegative rheumatoid arthritis	RuminococcaceaeUCG004	MR Egger	9.85561	10	0.453251	0.103343	0.0470819	0.0528902
Seronegative rheumatoid arthritis		Inverse variance weighted	14.6735	11	0.197939
Seronegative rheumatoid arthritis	RuminococcaceaeUCG005	MR Egger	9.90999	15	0.825363	0.0200543	0.0223239	0.383202
Seronegative rheumatoid arthritis		Inverse variance weighted	10.717	16	0.826608
Seronegative rheumatoid arthritis	Tyzzerella3	MR Egger	9.37186	11	0.58761	0.0674282	0.0568107	0.260271
Seronegative rheumatoid arthritis		Inverse variance weighted	10.7806	12	0.547812
Seronegative rheumatoid arthritis	Gordonibacter	MR Egger	10.7496	11	0.464474	-0.0722712	0.0350802	0.0638466
Seronegative rheumatoid arthritis		Inverse variance weighted	14.9939	12	0.24177
Seronegative rheumatoid arthritis	Sutterella	MR Egger	9.06626	10	0.525827	-0.000507373	0.0330562	0.988056
Seronegative rheumatoid arthritis		Inverse variance weighted	9.0665	11	0.615754
Seronegative rheumatoid arthritis	Ruminiclostridium9	MR Egger	22.0886	11	0.0236956	-0.00739655	0.0619513	0.907117
Seronegative rheumatoid arthritis		Inverse variance weighted	22.1172	12	0.0362266
Seronegative rheumatoid arthritis	Eubacteriumventriosumgroup	MR Egger	15.9137	13	0.253822	-0.0271971	0.0406074	0.514733
Seronegative rheumatoid arthritis		Inverse variance weighted	16.4628	14	0.285935
Seronegative rheumatoid arthritis	LachnospiraceaeND3007group	MR Egger	0.263733	1	0.607567	0.274917	0.256261	0.47765
Seronegative rheumatoid arthritis		Inverse variance weighted	1.41463	2	0.492966
Seronegative rheumatoid arthritis	Butyricimonas	MR Egger	11.198	14	0.670417	-0.00628615	0.0300833	0.837491
Seronegative rheumatoid arthritis		Inverse variance weighted	11.2417	15	0.735283
Seronegative rheumatoid arthritis	Lachnospira	MR Egger	7.30496	5	0.19893	-0.00250824	0.0708986	0.973147
Seronegative rheumatoid arthritis		Inverse variance weighted	7.30679	6	0.293405
Seronegative rheumatoid arthritis	Butyricicoccus	MR Egger	9.59627	7	0.21263	0.0301591	0.0268447	0.298286
Seronegative rheumatoid arthritis		Inverse variance weighted	11.3266	8	0.183872
Seronegative rheumatoid arthritis	Akkermansia	MR Egger	13.0907	10	0.218645	-0.0223377	0.033029	0.514184
Seronegative rheumatoid arthritis		Inverse variance weighted	13.6895	11	0.250656
Seronegative rheumatoid arthritis	Slackia	MR Egger	9.73975	7	0.203808	0.0327485	0.0567346	0.581869
Seronegative rheumatoid arthritis		Inverse variance weighted	10.2033	8	0.251043
Seronegative rheumatoid arthritis	Eubacteriumhalliigroup	MR Egger	22.4017	12	0.0332564	-0.011429	0.0243312	0.646971
Seronegative rheumatoid arthritis		Inverse variance weighted	22.8136	13	0.0439679
Seronegative rheumatoid arthritis	RuminococcaceaeUCG003	MR Egger	12.6213	12	0.397157	-0.00442707	0.0259521	0.867392
Seronegative rheumatoid arthritis		Inverse variance weighted	12.6519	13	0.475045
Seronegative rheumatoid arthritis	Ruminococcustorquesgroup	MR Egger	3.23765	9	0.954123	-0.0163001	0.0349901	0.652393
Seronegative rheumatoid arthritis		Inverse variance weighted	3.45467	10	0.968615
Seronegative rheumatoid arthritis	Veillonella	MR Egger	2.15454	5	0.827374	-0.252121	0.191096	0.24424
Seronegative rheumatoid arthritis		Inverse variance weighted	3.8952	6	0.690857
Seronegative rheumatoid arthritis	Butyrivibrio	MR Egger	13.0863	14	0.51974	-0.0239317	0.0311189	0.454647
Seronegative rheumatoid arthritis		Inverse variance weighted	13.6777	15	0.550098
Seronegative rheumatoid arthritis	LachnospiraceaeNK4A136group	MR Egger	10.4491	14	0.728668	-0.0172247	0.0143068	0.24857
Seronegative rheumatoid arthritis		Inverse variance weighted	11.8986	15	0.686688
Seronegative rheumatoid arthritis	RuminococcaceaeNK4A214group	MR Egger	15.8526	14	0.32246	0.00965987	0.0255383	0.710918
Seronegative rheumatoid arthritis		Inverse variance weighted	16.0146	15	0.381083
Seronegative rheumatoid arthritis	Roseburia	MR Egger	18.3162	14	0.192756	0.0151787	0.0275915	0.590905
Seronegative rheumatoid arthritis		Inverse variance weighted	18.7122	15	0.227075
Seronegative rheumatoid arthritis	Oscillospira	MR Egger	9.86043	7	0.196622	-0.0443679	0.0569801	0.461688
Seronegative rheumatoid arthritis		Inverse variance weighted	10.7145	8	0.218407
Seronegative rheumatoid arthritis	LachnospiraceaeUCG008	MR Egger	8.71659	9	0.463836	-0.0419368	0.0451724	0.377441
Seronegative rheumatoid arthritis		Inverse variance weighted	9.57847	10	0.47822
Seronegative rheumatoid arthritis	Turicibacter	MR Egger	6.08442	10	0.808122	0.0293717	0.0378077	0.455219
Seronegative rheumatoid arthritis		Inverse variance weighted	6.68795	11	0.823762
Seronegative rheumatoid arthritis	Eubacteriumnodatumgroup	MR Egger	9.71033	9	0.37444	-0.0619838	0.041553	0.169979
Seronegative rheumatoid arthritis		Inverse variance weighted	12.1111	10	0.277693
Seronegative rheumatoid arthritis	Barnesiella	MR Egger	12.2157	13	0.510043	-0.112234	0.0355478	0.0075648
Seronegative rheumatoid arthritis		Inverse variance weighted	22.1841	14	0.0749094
Seronegative rheumatoid arthritis	Phascolarctobacterium	MR Egger	4.67147	8	0.792043	0.0392658	0.0389728	0.343183
Seronegative rheumatoid arthritis		Inverse variance weighted	5.68657	9	0.770831
Seronegative rheumatoid arthritis	Lachnoclostridium	MR Egger	8.66703	12	0.731076	-0.0329081	0.0282615	0.266885
Seronegative rheumatoid arthritis		Inverse variance weighted	10.0229	13	0.692062
Seronegative rheumatoid arthritis	Marvinbryantia	MR Egger	4.4814	8	0.811291	0.00629721	0.0417657	0.883886
Seronegative rheumatoid arthritis		Inverse variance weighted	4.50414	9	0.875219
Seronegative rheumatoid arthritis	Alistipes	MR Egger	7.89642	11	0.722551	0.0369175	0.040885	0.385894
Seronegative rheumatoid arthritis		Inverse variance weighted	8.71176	12	0.727333
Seronegative rheumatoid arthritis	Ruminococcus2	MR Egger	10.7075	13	0.635308	-0.00572492	0.018644	0.763657
Seronegative rheumatoid arthritis		Inverse variance weighted	10.8018	14	0.701534
Seronegative rheumatoid arthritis	Faecalibacterium	MR Egger	14.829	11	0.190462	0.0164542	0.0231597	0.492202
Seronegative rheumatoid arthritis		Inverse variance weighted	15.5094	12	0.214751
Seronegative rheumatoid arthritis	Oscillibacter	MR Egger	11.1051	14	0.677762	-0.043516	0.0261659	0.118513
Seronegative rheumatoid arthritis		Inverse variance weighted	13.8709	15	0.535342
Seronegative rheumatoid arthritis	Bacteroides	MR Egger	21.646	9	0.0100711	-0.0104243	0.0719287	0.887964
Seronegative rheumatoid arthritis		Inverse variance weighted	21.6965	10	0.0167274
Seronegative rheumatoid arthritis	RuminococcaceaeUCG011	MR Egger	8.41955	6	0.208948	0.00183069	0.0559783	0.974972
Seronegative rheumatoid arthritis		Inverse variance weighted	8.42105	7	0.296933
Seronegative rheumatoid arthritis	Paraprevotella	MR Egger	7.69235	11	0.740569	-0.00740568	0.0302483	0.811096
Seronegative rheumatoid arthritis		Inverse variance weighted	7.75229	12	0.804176
Seronegative rheumatoid arthritis	Eubacteriumbrachygroup	MR Egger	19.9286	9	0.0183584	-0.0507656	0.0482215	0.319895
Seronegative rheumatoid arthritis		Inverse variance weighted	22.3826	10	0.0132696
Seronegative rheumatoid arthritis	Escherichia.Shigella	MR Egger	13.2615	13	0.427822	0.00910569	0.0255554	0.727323
Seronegative rheumatoid arthritis		Inverse variance weighted	13.391	14	0.495993
Seronegative rheumatoid arthritis	Eubacteriumeligensgroup	MR Egger	6.9455	7	0.434576	-0.0364372	0.031012	0.278434
Seronegative rheumatoid arthritis		Inverse variance weighted	8.32598	8	0.402292
Seronegative rheumatoid arthritis	ChristensenellaceaeR.7group	MR Egger	7.98718	7	0.333725	-0.00015279	0.0425162	0.997233
Seronegative rheumatoid arthritis		Inverse variance weighted	7.9872	8	0.434722
Seronegative rheumatoid arthritis	Eubacteriumruminantiumgroup	MR Egger	26.6983	17	0.062643	-0.0197634	0.0266462	0.468396
Seronegative rheumatoid arthritis		Inverse variance weighted	27.5623	18	0.0690365
Seronegative rheumatoid arthritis	Ruminococcusgnavusgroup	MR Egger	9.40522	9	0.40074	-0.0142093	0.0445533	0.757058
Seronegative rheumatoid arthritis		Inverse variance weighted	9.51152	10	0.484341
Seronegative rheumatoid arthritis	Adlercreutzia	MR Egger	13.9066	10	0.177294	-0.0602411	0.0494678	0.25126
Seronegative rheumatoid arthritis		Inverse variance weighted	15.969	11	0.142287
Seronegative rheumatoid arthritis	Bilophila	MR Egger	12.6489	13	0.475279	0.0201337	0.0322558	0.543303
Seronegative rheumatoid arthritis		Inverse variance weighted	13.0386	14	0.52349
Seronegative rheumatoid arthritis	Dorea	MR Egger	15.1273	10	0.12749	-0.0056318	0.032618	0.866364
Seronegative rheumatoid arthritis		Inverse variance weighted	15.1724	11	0.174741
Seronegative rheumatoid arthritis	Coprobacter	MR Egger	18.5143	12	0.100944	0.0459657	0.0338002	0.198856
Seronegative rheumatoid arthritis		Inverse variance weighted	21.3677	13	0.065968
Seronegative rheumatoid arthritis	Prevotella7	MR Egger	9.91715	10	0.447792	0.0488351	0.0520839	0.370531
Seronegative rheumatoid arthritis		Inverse variance weighted	10.7963	11	0.460484
Seronegative rheumatoid arthritis	Flavonifractor	MR Egger	5.94341	6	0.42956	0.0269484	0.0394906	0.520447
Seronegative rheumatoid arthritis		Inverse variance weighted	6.40907	7	0.492876
Seronegative rheumatoid arthritis	Methanobrevibacter	MR Egger	6.05365	6	0.417208	-0.0223439	0.0425442	0.618282
Seronegative rheumatoid arthritis		Inverse variance weighted	6.33194	7	0.501569
Seronegative rheumatoid arthritis	Sellimonas	MR Egger	9.14599	8	0.330131	-0.0471271	0.0568064	0.430817
Seronegative rheumatoid arthritis		Inverse variance weighted	9.93283	9	0.355951

## Sheet: Table S3
Disease	Exposure	Heterogeneity				Pleiotropy
		Method	Q	Q_df	Q_P-value	Egger_intercept	Se	P-value
Seropositive rheumatoid arthritis	Intestinibacter	MR Egger	17.3756	13	0.182697	-0.0183333	0.0275286	0.517071
Seropositive rheumatoid arthritis		Inverse variance weighted	17.9684	14	0.208223
Seropositive rheumatoid arthritis	FamilyXIIIUCG001	MR Egger	12.1771	7	0.0948818	0.00894373	0.0426346	0.839817
Seropositive rheumatoid arthritis		Inverse variance weighted	12.2537	8	0.140238
Seropositive rheumatoid arthritis	Odoribacter	MR Egger	9.8247	6	0.132231	0.0160832	0.042499	0.718134
Seropositive rheumatoid arthritis		Inverse variance weighted	10.0592	7	0.185243
Seropositive rheumatoid arthritis	RuminococcaceaeUCG013	MR Egger	12.2575	11	0.344601	0.00720394	0.0245603	0.77474
Seropositive rheumatoid arthritis		Inverse variance weighted	12.3534	12	0.417732
Seropositive rheumatoid arthritis	Eubacteriumfissicatenagroup	MR Egger	10.7638	7	0.149258	-0.0511407	0.0599241	0.421664
Seropositive rheumatoid arthritis		Inverse variance weighted	11.8838	8	0.156465
Seropositive rheumatoid arthritis	Allisonella	MR Egger	5.8904	7	0.552604	0.0464139	0.0573942	0.445306
Seropositive rheumatoid arthritis		Inverse variance weighted	6.54437	8	0.58649
Seropositive rheumatoid arthritis	Terrisporobacter	MR Egger	1.27185	3	0.735827	-0.0107182	0.0375832	0.794056
Seropositive rheumatoid arthritis		Inverse variance weighted	1.35319	4	0.852289
Seropositive rheumatoid arthritis	Lactobacillus	MR Egger	6.1075	6	0.411256	0.0350918	0.0251573	0.212499
Seropositive rheumatoid arthritis		Inverse variance weighted	8.0881	7	0.32489
Seropositive rheumatoid arthritis	Olsenella	MR Egger	15.1385	8	0.0565082	-0.0073282	0.0368516	0.847335
Seropositive rheumatoid arthritis		Inverse variance weighted	15.2133	9	0.085241
Seropositive rheumatoid arthritis	Collinsella	MR Egger	9.68575	9	0.376519	-0.0164452	0.0366265	0.664049
Seropositive rheumatoid arthritis		Inverse variance weighted	9.90271	10	0.44907
Seropositive rheumatoid arthritis	Howardella	MR Egger	4.85259	8	0.773209	-0.0942951	0.0384134	0.0396425
Seropositive rheumatoid arthritis		Inverse variance weighted	10.8783	9	0.28414
Seropositive rheumatoid arthritis	RuminococcaceaeUCG009	MR Egger	7.7602	11	0.73461	-0.036078	0.0290676	0.240358
Seropositive rheumatoid arthritis		Inverse variance weighted	9.30072	12	0.677053
Seropositive rheumatoid arthritis	Dialister	MR Egger	7.94308	10	0.634397	0.0153306	0.0330083	0.652275
Seropositive rheumatoid arthritis		Inverse variance weighted	8.15879	11	0.699013
Seropositive rheumatoid arthritis	Clostridiuminnocuumgroup	MR Egger	11.6577	8	0.167141	-0.0993411	0.0540435	0.103335
Seropositive rheumatoid arthritis		Inverse variance weighted	16.5815	9	0.0556883
Seropositive rheumatoid arthritis	DefluviitaleaceaeUCG011	MR Egger	9.42337	8	0.307849	-0.0394826	0.0408059	0.361596
Seropositive rheumatoid arthritis		Inverse variance weighted	10.5261	9	0.309593
Seropositive rheumatoid arthritis	Subdoligranulum	MR Egger	6.61014	11	0.829719	0.00341936	0.0223598	0.881227
Seropositive rheumatoid arthritis		Inverse variance weighted	6.63353	12	0.880852
Seropositive rheumatoid arthritis	Actinomyces	MR Egger	6.1077	6	0.411234	0.0188356	0.0277305	0.522313
Seropositive rheumatoid arthritis		Inverse variance weighted	6.57734	7	0.47417
Seropositive rheumatoid arthritis	Alloprevotella	MR Egger	5.81395	4	0.21348	0.0342908	0.111739	0.774244
Seropositive rheumatoid arthritis		Inverse variance weighted	5.95083	5	0.311032
Seropositive rheumatoid arthritis	Lactococcus	MR Egger	15.1955	8	0.0554542	0.0335599	0.0639348	0.613879
Seropositive rheumatoid arthritis		Inverse variance weighted	15.7188	9	0.0729906
Seropositive rheumatoid arthritis	Anaerotruncus	MR Egger	14.4844	12	0.270848	-0.0047908	0.0252406	0.852634
Seropositive rheumatoid arthritis		Inverse variance weighted	14.5279	13	0.337742
Seropositive rheumatoid arthritis	LachnospiraceaeUCG001	MR Egger	9.74213	14	0.780783	0.0497727	0.0315708	0.137223
Seropositive rheumatoid arthritis		Inverse variance weighted	12.2276	15	0.661725
Seropositive rheumatoid arthritis	Parasutterella	MR Egger	12.2924	14	0.582835	-0.0214147	0.0189288	0.276923
Seropositive rheumatoid arthritis		Inverse variance weighted	13.5723	15	0.558183
Seropositive rheumatoid arthritis	Fusicatenibacter	MR Egger	11.3391	16	0.788089	-0.0251128	0.0261606	0.351365
Seropositive rheumatoid arthritis		Inverse variance weighted	12.2606	17	0.784109
Seropositive rheumatoid arthritis	Clostridiumsensustricto1	MR Egger	2.13447	6	0.906925	-0.026183	0.0305876	0.424857
Seropositive rheumatoid arthritis		Inverse variance weighted	2.8672	7	0.897009
Seropositive rheumatoid arthritis	Intestinimonas	MR Egger	31.5286	16	0.0115099	-0.00253901	0.0276391	0.927947
Seropositive rheumatoid arthritis		Inverse variance weighted	31.5453	17	0.0171281
Seropositive rheumatoid arthritis	Bifidobacterium	MR Egger	22.9351	12	0.0282824	0.0449107	0.0265643	0.116691
Seropositive rheumatoid arthritis		Inverse variance weighted	28.3979	13	0.00796067
Seropositive rheumatoid arthritis	RuminococcaceaeUCG002	MR Egger	16.634	20	0.676595	-0.00157511	0.0168451	0.926432
Seropositive rheumatoid arthritis		Inverse variance weighted	16.6428	21	0.732521
Seropositive rheumatoid arthritis	LachnospiraceaeNC2004group	MR Egger	16.6833	8	0.0335814	-0.119283	0.0564325	0.067481
Seropositive rheumatoid arthritis		Inverse variance weighted	26.0005	9	0.00204258
Seropositive rheumatoid arthritis	Ruminiclostridium6	MR Egger	10.011	14	0.761381	0.00596321	0.0214301	0.784878
Seropositive rheumatoid arthritis		Inverse variance weighted	10.0884	15	0.814142
Seropositive rheumatoid arthritis	Anaerofilum	MR Egger	11.0313	9	0.27357	-0.0601299	0.0407405	0.174072
Seropositive rheumatoid arthritis		Inverse variance weighted	13.7013	10	0.187058
Seropositive rheumatoid arthritis	Peptococcus	MR Egger	13.3869	14	0.496313	0.0870581	0.0288935	0.00930727
Seropositive rheumatoid arthritis		Inverse variance weighted	22.4654	15	0.0961681
Seropositive rheumatoid arthritis	ErysipelotrichaceaeUCG003	MR Egger	23.2986	15	0.0780025	0.0171509	0.0280962	0.55071
Seropositive rheumatoid arthritis		Inverse variance weighted	23.8774	16	0.0922168
Seropositive rheumatoid arthritis	Hungatella	MR Egger	7.83574	3	0.0495312	0.00687635	0.122566	0.958787
Seropositive rheumatoid arthritis		Inverse variance weighted	7.84396	4	0.0974642
Seropositive rheumatoid arthritis	Coprococcus2	MR Egger	3.2152	7	0.864406	-0.0114357	0.0464529	0.812607
Seropositive rheumatoid arthritis		Inverse variance weighted	3.27581	8	0.915876
Seropositive rheumatoid arthritis	Coprococcus3	MR Egger	5.59878	6	0.469599	0.0785832	0.050519	0.170823
Seropositive rheumatoid arthritis		Inverse variance weighted	8.01842	7	0.330973
Seropositive rheumatoid arthritis	LachnospiraceaeUCG010	MR Egger	20.7711	10	0.0227471	-0.0246794	0.0396916	0.548001
Seropositive rheumatoid arthritis		Inverse variance weighted	21.5742	11	0.0278877
Seropositive rheumatoid arthritis	FamilyXIIIAD3011group	MR Egger	113.406	13	4.01069e-18	-0.0373242	0.116785	0.754351
Seropositive rheumatoid arthritis		Inverse variance weighted	114.297	14	8.17703e-18
Seropositive rheumatoid arthritis	Enterorhabdus	MR Egger	4.50156	5	0.479675	0.00626031	0.0351369	0.865584
Seropositive rheumatoid arthritis		Inverse variance weighted	4.53331	6	0.604901
Seropositive rheumatoid arthritis	Coprococcus1	MR Egger	11.3533	12	0.498911	-0.0278684	0.0192724	0.173777
Seropositive rheumatoid arthritis		Inverse variance weighted	13.4443	13	0.41411
Seropositive rheumatoid arthritis	Erysipelatoclostridium	MR Egger	20.2395	14	0.122769	-0.00148163	0.0312318	0.962833
Seropositive rheumatoid arthritis		Inverse variance weighted	20.2428	15	0.162817
Seropositive rheumatoid arthritis	Holdemanella	MR Egger	12.8851	12	0.37745	0.00991369	0.0239858	0.686666
Seropositive rheumatoid arthritis		Inverse variance weighted	13.0685	13	0.442536
Seropositive rheumatoid arthritis	LachnospiraceaeUCG004	MR Egger	12.7533	11	0.309752	-0.0016892	0.032625	0.959635
Seropositive rheumatoid arthritis		Inverse variance weighted	12.7565	12	0.386988
Seropositive rheumatoid arthritis	RuminococcaceaeUCG010	MR Egger	9.63993	6	0.140657	-0.0249642	0.0338967	0.489224
Seropositive rheumatoid arthritis		Inverse variance weighted	10.5114	7	0.161398
Seropositive rheumatoid arthritis	Romboutsia	MR Egger	13.0015	12	0.368929	0.002159	0.0254195	0.933714
Seropositive rheumatoid arthritis		Inverse variance weighted	13.0094	13	0.447089
Seropositive rheumatoid arthritis	Anaerostipes	MR Egger	10.7585	13	0.63104	0.0147046	0.0223114	0.52136
Seropositive rheumatoid arthritis		Inverse variance weighted	11.1929	14	0.670822
Seropositive rheumatoid arthritis	Holdemania	MR Egger	17.1132	15	0.312142	-0.00362774	0.0238342	0.881052
Seropositive rheumatoid arthritis		Inverse variance weighted	17.1396	16	0.376618
Seropositive rheumatoid arthritis	Eubacteriumoxidoreducensgroup	MR Egger	3.14417	4	0.533995	-0.030159	0.040807	0.500889
Seropositive rheumatoid arthritis		Inverse variance weighted	3.69039	5	0.594795
Seropositive rheumatoid arthritis	Blautia	MR Egger	6.75128	10	0.748698	0.0181106	0.0233084	0.455146
Seropositive rheumatoid arthritis		Inverse variance weighted	7.35501	11	0.769649
Seropositive rheumatoid arthritis	RuminococcaceaeUCG014	MR Egger	5.55835	14	0.976427	0.00448289	0.0185352	0.812397
Seropositive rheumatoid arthritis		Inverse variance weighted	5.61684	15	0.985491
Seropositive rheumatoid arthritis	Eggerthella	MR Egger	4.60994	7	0.707441	0.0705951	0.0393456	0.115859
Seropositive rheumatoid arthritis		Inverse variance weighted	7.8292	8	0.45033
Seropositive rheumatoid arthritis	Eisenbergiella	MR Egger	7.87125	10	0.641412	0.105162	0.0548075	0.0839826
Seropositive rheumatoid arthritis		Inverse variance weighted	11.5528	11	0.398175
Seropositive rheumatoid arthritis	LachnospiraceaeFCS020group	MR Egger	15.9114	13	0.253949	0.00439449	0.0217202	0.842796
Seropositive rheumatoid arthritis		Inverse variance weighted	15.9615	14	0.315733
Seropositive rheumatoid arthritis	RikenellaceaeRC9gutgroup	MR Egger	11.5124	10	0.319015	0.0319384	0.0528823	0.559326
Seropositive rheumatoid arthritis		Inverse variance weighted	11.9323	11	0.368754
Seropositive rheumatoid arthritis	Oxalobacter	MR Egger	3.36676	10	0.97143	-0.0197548	0.0389348	0.622889
Seropositive rheumatoid arthritis		Inverse variance weighted	3.6242	11	0.979651
Seropositive rheumatoid arthritis	Desulfovibrio	MR Egger	12.8696	8	0.116414	-0.0223344	0.0376565	0.569491
Seropositive rheumatoid arthritis		Inverse variance weighted	13.4356	9	0.143868
Seropositive rheumatoid arthritis	Prevotella9	MR Egger	15.0169	15	0.450203	-0.0422631	0.0205372	0.0574163
Seropositive rheumatoid arthritis		Inverse variance weighted	19.2565	16	0.255586
Seropositive rheumatoid arthritis	Eubacteriumxylanophilumgroup	MR Egger	5.85849	9	0.753993	-0.0135675	0.0276363	0.635224
Seropositive rheumatoid arthritis		Inverse variance weighted	6.0995	10	0.806835
Seropositive rheumatoid arthritis	Ruminiclostridium5	MR Egger	24.6939	12	0.0163419	0.026399	0.0257452	0.325402
Seropositive rheumatoid arthritis		Inverse variance weighted	26.8576	13	0.0130117
Seropositive rheumatoid arthritis	Streptococcus	MR Egger	9.59939	12	0.65106	-0.0210325	0.0362123	0.572115
Seropositive rheumatoid arthritis		Inverse variance weighted	9.93673	13	0.6991
Seropositive rheumatoid arthritis	Senegalimassilia	MR Egger	3.01244	4	0.555746	0.0481985	0.0449911	0.344375
Seropositive rheumatoid arthritis		Inverse variance weighted	4.1601	5	0.526604
Seropositive rheumatoid arthritis	Victivallis	MR Egger	11.592	10	0.313286	0.00831363	0.0534648	0.879523
Seropositive rheumatoid arthritis		Inverse variance weighted	11.6201	11	0.392867
Seropositive rheumatoid arthritis	Catenibacterium	MR Egger	7.75401	2	0.0207128	0.0640509	0.30696	0.854034
Seropositive rheumatoid arthritis		Inverse variance weighted	7.92281	3	0.0476342
Seropositive rheumatoid arthritis	Eubacteriumrectalegroup	MR Egger	24.2302	9	0.00395184	-0.00538069	0.0374333	0.888872
Seropositive rheumatoid arthritis		Inverse variance weighted	24.2858	10	0.00687682
Seropositive rheumatoid arthritis	Ruminococcus1	MR Egger	15.2177	11	0.172746	-0.0239426	0.0271113	0.396059
Seropositive rheumatoid arthritis		Inverse variance weighted	16.2966	12	0.178024
Seropositive rheumatoid arthritis	Parabacteroides	MR Egger	13.5485	6	0.0351075	-0.00136823	0.0677473	0.984542
Seropositive rheumatoid arthritis		Inverse variance weighted	13.5494	7	0.0598015
Seropositive rheumatoid arthritis	CandidatusSoleaferrea	MR Egger	16.9809	10	0.0747868	0.00321016	0.0428248	0.941725
Seropositive rheumatoid arthritis		Inverse variance weighted	16.9905	11	0.108158
Seropositive rheumatoid arthritis	Haemophilus	MR Egger	11.0287	11	0.440864	0.004156	0.0205257	0.843239
Seropositive rheumatoid arthritis		Inverse variance weighted	11.0698	12	0.522948
Seropositive rheumatoid arthritis	Ruminococcusgauvreauiigroup	MR Egger	18.3895	10	0.0487379	0.0109461	0.0449373	0.812476
Seropositive rheumatoid arthritis		Inverse variance weighted	18.4986	11	0.0707087
Seropositive rheumatoid arthritis	Eubacteriumcoprostanoligenesgroup	MR Egger	8.49484	11	0.66841	0.0816265	0.0296655	0.0188378
Seropositive rheumatoid arthritis		Inverse variance weighted	16.066	12	0.188234
Seropositive rheumatoid arthritis	RuminococcaceaeUCG004	MR Egger	8.1242	10	0.616707	0.0503852	0.0444507	0.283444
Seropositive rheumatoid arthritis		Inverse variance weighted	9.40904	11	0.584192
Seropositive rheumatoid arthritis	RuminococcaceaeUCG005	MR Egger	15.0756	15	0.445985	-0.0147494	0.0211622	0.496481
Seropositive rheumatoid arthritis		Inverse variance weighted	15.5638	16	0.483795
Seropositive rheumatoid arthritis	Tyzzerella3	MR Egger	13.7013	11	0.249967	-0.0255795	0.060225	0.679221
Seropositive rheumatoid arthritis		Inverse variance weighted	13.926	12	0.305461
Seropositive rheumatoid arthritis	Gordonibacter	MR Egger	4.39647	11	0.956853	0.021405	0.0332297	0.532677
Seropositive rheumatoid arthritis		Inverse variance weighted	4.81141	12	0.963983
Seropositive rheumatoid arthritis	Sutterella	MR Egger	4.43885	10	0.925386	0.0362596	0.0313714	0.274624
Seropositive rheumatoid arthritis		Inverse variance weighted	5.77476	11	0.887962
Seropositive rheumatoid arthritis	Ruminiclostridium9	MR Egger	9.44172	11	0.58119	-0.00698402	0.0414129	0.869138
Seropositive rheumatoid arthritis		Inverse variance weighted	9.47016	12	0.662334
Seropositive rheumatoid arthritis	Eubacteriumventriosumgroup	MR Egger	11.6741	13	0.554532	0.0285731	0.0348819	0.427469
Seropositive rheumatoid arthritis		Inverse variance weighted	12.3451	14	0.578612
Seropositive rheumatoid arthritis	LachnospiraceaeND3007group	MR Egger	0.806947	1	0.369024	-0.104954	0.243816	0.741221
Seropositive rheumatoid arthritis		Inverse variance weighted	0.992246	2	0.608887
Seropositive rheumatoid arthritis	Butyricimonas	MR Egger	17.3954	14	0.235719	-0.0163378	0.0319477	0.617047
Seropositive rheumatoid arthritis		Inverse variance weighted	17.7203	15	0.277654
Seropositive rheumatoid arthritis	Lachnospira	MR Egger	4.83877	5	0.435873	-0.0687024	0.0557201	0.272383
Seropositive rheumatoid arthritis		Inverse variance weighted	6.35904	6	0.384195
Seropositive rheumatoid arthritis	Butyricicoccus	MR Egger	9.82747	7	0.198563	0.0234975	0.0258777	0.394053
Seropositive rheumatoid arthritis		Inverse variance weighted	10.985	8	0.20255
Seropositive rheumatoid arthritis	Akkermansia	MR Egger	16.231	10	0.093209	-0.0307731	0.0348595	0.398082
Seropositive rheumatoid arthritis		Inverse variance weighted	17.4958	11	0.0940408
Seropositive rheumatoid arthritis	Slackia	MR Egger	8.16515	7	0.318257	0.00942101	0.0495254	0.854531
Seropositive rheumatoid arthritis		Inverse variance weighted	8.20736	8	0.413481
Seropositive rheumatoid arthritis	Eubacteriumhalliigroup	MR Egger	4.27272	12	0.977997	-0.0146156	0.0169007	0.404111
Seropositive rheumatoid arthritis		Inverse variance weighted	5.02059	13	0.974737
Seropositive rheumatoid arthritis	RuminococcaceaeUCG003	MR Egger	8.44252	12	0.749664	-0.0164196	0.0240571	0.507869
Seropositive rheumatoid arthritis		Inverse variance weighted	8.90836	13	0.779829
Seropositive rheumatoid arthritis	Ruminococcustorquesgroup	MR Egger	15.1612	9	0.0866031	0.0514594	0.0435981	0.26813
Seropositive rheumatoid arthritis		Inverse variance weighted	17.508	10	0.063852
Seropositive rheumatoid arthritis	Veillonella	MR Egger	4.68717	5	0.455237	0.114187	0.181021	0.555881
Seropositive rheumatoid arthritis		Inverse variance weighted	5.08507	6	0.532949
Seropositive rheumatoid arthritis	Butyrivibrio	MR Egger	10.5824	14	0.718484	-0.0526746	0.0294912	0.09575
Seropositive rheumatoid arthritis		Inverse variance weighted	13.7726	15	0.54284
Seropositive rheumatoid arthritis	LachnospiraceaeNK4A136group	MR Egger	15.3176	13	0.287945	-0.0132162	0.0150732	0.396508
Seropositive rheumatoid arthritis		Inverse variance weighted	16.2235	14	0.299918
Seropositive rheumatoid arthritis	RuminococcaceaeNK4A214group	MR Egger	15.2886	14	0.358714	-0.00851061	0.0237451	0.725379
Seropositive rheumatoid arthritis		Inverse variance weighted	15.4289	15	0.420986
Seropositive rheumatoid arthritis	Roseburia	MR Egger	15.3137	14	0.357055	-0.021589	0.0239675	0.382949
Seropositive rheumatoid arthritis		Inverse variance weighted	16.2012	15	0.368809
Seropositive rheumatoid arthritis	Oscillospira	MR Egger	11.2601	7	0.12767	0.0639541	0.057422	0.30216
Seropositive rheumatoid arthritis		Inverse variance weighted	13.2554	8	0.103358
Seropositive rheumatoid arthritis	LachnospiraceaeUCG008	MR Egger	7.99468	9	0.534682	0.065544	0.0427014	0.159171
Seropositive rheumatoid arthritis		Inverse variance weighted	10.3507	10	0.410281
Seropositive rheumatoid arthritis	Turicibacter	MR Egger	5.66782	10	0.842357	0.0903166	0.0357349	0.030004
Seropositive rheumatoid arthritis		Inverse variance weighted	12.0556	11	0.359478
Seropositive rheumatoid arthritis	Eubacteriumnodatumgroup	MR Egger	14.9357	9	0.0927188	-0.0160143	0.0488546	0.750564
Seropositive rheumatoid arthritis		Inverse variance weighted	15.114	10	0.127962
Seropositive rheumatoid arthritis	Barnesiella	MR Egger	7.49722	13	0.874745	-0.00426752	0.0335146	0.900625
Seropositive rheumatoid arthritis		Inverse variance weighted	7.51344	14	0.913106
Seropositive rheumatoid arthritis	Phascolarctobacterium	MR Egger	12.5513	8	0.128248	0.0729993	0.0462512	0.153145
Seropositive rheumatoid arthritis		Inverse variance weighted	16.4596	9	0.057882
Seropositive rheumatoid arthritis	Lachnoclostridium	MR Egger	10.2738	12	0.591956	-0.0211172	0.0267764	0.445618
Seropositive rheumatoid arthritis		Inverse variance weighted	10.8957	13	0.619551
Seropositive rheumatoid arthritis	Marvinbryantia	MR Egger	12.5792	8	0.127171	0.0664552	0.0498782	0.219447
Seropositive rheumatoid arthritis		Inverse variance weighted	15.3705	9	0.0812497
Seropositive rheumatoid arthritis	Alistipes	MR Egger	10.4743	11	0.488294	0.0837343	0.0388477	0.0541314
Seropositive rheumatoid arthritis		Inverse variance weighted	15.1203	12	0.234926
Seropositive rheumatoid arthritis	Ruminococcus2	MR Egger	11.2736	13	0.58791	0.0131888	0.0176927	0.469271
Seropositive rheumatoid arthritis		Inverse variance weighted	11.8293	14	0.620012
Seropositive rheumatoid arthritis	Faecalibacterium	MR Egger	20.0269	11	0.0449737	-0.0138082	0.0255371	0.599483
Seropositive rheumatoid arthritis		Inverse variance weighted	20.5592	12	0.0572208
Seropositive rheumatoid arthritis	Oscillibacter	MR Egger	16.5527	14	0.280797	-0.0078812	0.0268952	0.773795
Seropositive rheumatoid arthritis		Inverse variance weighted	16.6543	15	0.33995
Seropositive rheumatoid arthritis	Bacteroides	MR Egger	16.6813	9	0.0539476	0.0216429	0.0601113	0.727116
Seropositive rheumatoid arthritis		Inverse variance weighted	16.9215	10	0.0761182
Seropositive rheumatoid arthritis	RuminococcaceaeUCG011	MR Egger	14.9779	6	0.0204297	-0.0322242	0.0706405	0.664312
Seropositive rheumatoid arthritis		Inverse variance weighted	15.4973	7	0.0301274
Seropositive rheumatoid arthritis	Paraprevotella	MR Egger	9.36256	11	0.588465	-0.0299359	0.0287517	0.320132
Seropositive rheumatoid arthritis		Inverse variance weighted	10.4466	12	0.57684
Seropositive rheumatoid arthritis	Eubacteriumbrachygroup	MR Egger	12.0703	9	0.209372	0.0193219	0.035224	0.596662
Seropositive rheumatoid arthritis		Inverse variance weighted	12.4739	10	0.254591
Seropositive rheumatoid arthritis	Escherichia.Shigella	MR Egger	16.6034	13	0.218072	0.023993	0.0271864	0.393512
Seropositive rheumatoid arthritis		Inverse variance weighted	17.5982	14	0.225697
Seropositive rheumatoid arthritis	Eubacteriumeligensgroup	MR Egger	4.97218	7	0.663359	0.00450012	0.0294988	0.883055
Seropositive rheumatoid arthritis		Inverse variance weighted	4.99545	8	0.758063
Seropositive rheumatoid arthritis	ChristensenellaceaeR.7group	MR Egger	6.30733	7	0.504357	-0.0671377	0.0379343	0.120065
Seropositive rheumatoid arthritis		Inverse variance weighted	9.43966	8	0.306574
Seropositive rheumatoid arthritis	Eubacteriumruminantiumgroup	MR Egger	14.8267	17	0.607963	0.0498414	0.0201527	0.0242403
Seropositive rheumatoid arthritis		Inverse variance weighted	20.9433	18	0.282281
Seropositive rheumatoid arthritis	Ruminococcusgnavusgroup	MR Egger	19.1539	9	0.0239158	-0.0620555	0.0603648	0.330781
Seropositive rheumatoid arthritis		Inverse variance weighted	21.403	10	0.0184524
Seropositive rheumatoid arthritis	Adlercreutzia	MR Egger	13.5351	10	0.195271	0.00590157	0.0461664	0.900816
Seropositive rheumatoid arthritis		Inverse variance weighted	13.5572	11	0.258468
Seropositive rheumatoid arthritis	Bilophila	MR Egger	11.1234	13	0.600479	0.00413173	0.0306266	0.894752
Seropositive rheumatoid arthritis		Inverse variance weighted	11.1416	14	0.674876
Seropositive rheumatoid arthritis	Dorea	MR Egger	4.41298	10	0.9268	0.00636892	0.0251719	0.80538
Seropositive rheumatoid arthritis		Inverse variance weighted	4.477	11	0.953835
Seropositive rheumatoid arthritis	Coprobacter	MR Egger	3.21541	12	0.993823	-0.0118302	0.0258475	0.655351
Seropositive rheumatoid arthritis		Inverse variance weighted	3.42489	13	0.995914
Seropositive rheumatoid arthritis	Prevotella7	MR Egger	11.4965	10	0.320162	0.0306399	0.0529102	0.575338
Seropositive rheumatoid arthritis		Inverse variance weighted	11.8821	11	0.372572
Seropositive rheumatoid arthritis	Flavonifractor	MR Egger	7.0965	6	0.312015	0.0342829	0.040661	0.431472
Seropositive rheumatoid arthritis		Inverse variance weighted	7.9373	7	0.338155
Seropositive rheumatoid arthritis	Methanobrevibacter	MR Egger	5.18375	6	0.520471	-0.0214972	0.040553	0.615076
Seropositive rheumatoid arthritis		Inverse variance weighted	5.46476	7	0.603438
Seropositive rheumatoid arthritis	Sellimonas	MR Egger	7.32232	8	0.50229	0.0435416	0.050544	0.414059
Seropositive rheumatoid arthritis		Inverse variance weighted	8.06443	9	0.527666
